# Supplementary material for: Carbonic anhydrase related protein expression in astrocytomas and oligodendroglial tumors
Source: BMC Cancer. 2018 May 23;18:584. doi: 10.1186/s12885-018-4493-4 (PMC5966923; doi:10.1186/s12885-018-4493-4)
Supplement: Supplementary file 1 — Table S1. Expression of CA8 CAGE peak, as derived from the FANTOM project. (XLSX 38 kb) [file 12885_2018_4493_MOESM1_ESM.xlsx]

## Sheet: FANTOM.CA8_expression.supp_tabl
Sample	p1@CA8
small-cell gastrointestinal carcinoma cell line:ECC4.CNhs11734.10609-108F6	232.81
acute myeloid leukemia (FAB M0) cell line:KG-1.CNhs13053.10827-111C8	102.98
cerebellum, adult, pool1.CNhs11795.10083-102B2	95.76
acute myeloid leukemia (FAB M5) cell line:NOMO-1.CNhs13050.10764-110E8	69.41
cerebellum - adult, donor10196.CNhs13799.10173-103C2	68.66
acute myeloid leukemia (FAB M4) cell line:HNT-34.CNhs13504.10831-111D3	67.89
rectal cancer cell line:TT1TKB.CNhs11255.10469-106I1	65.86
Reticulocytes, biol_rep2.CNhs13553.11932-125I6	63.53
Reticulocytes, biol_rep1.CNhs13552.11931-125I5	60.3
acute myeloid leukemia (FAB M6) cell line:F-36E.CNhs13060.10836-111D8	57.85
chronic myelogenous leukemia cell line:K562 ENCODE, biol_rep1.CNhs12334.10824-111C5	57.75
cerebellum, adult, donor10252.CNhs12323.10166-103B4	56.62
Melanocyte, donor1 (MC+1).CNhs12816.12641-134G4	48.74
chronic myelogenous leukemia cell line:K562 ENCODE, biol_rep2.CNhs12335.10825-111C6	47.25
clear cell carcinoma cell line:JHOC-5.CNhs11745.10638-108I8	47.05
chronic myelogenous leukemia (CML) cell line:MEG-A2.CNhs11865.10766-110F1	46.04
chronic myelogenous leukemia cell line:K562 ENCODE, biol_rep3.CNhs12336.10826-111C7	45.82
small cell lung carcinoma cell line:LK-2.CNhs11285.10541-107H1	45.74
Melanocyte - light, donor2.CNhs11383.11351-117H1	42.2
somatostatinoma cell line:QGP-1.CNhs11869.10781-110G7	37.94
melanoma cell line:G-361.CNhs11254.10465-106H6	37.11
chronic myelogenous leukemia cell line:K562.CNhs11250.10454-106G4	36.24
merkel cell carcinoma cell line:MS-1.CNhs12839.10844-111E7	36.09
Melanocyte, donor3 (MC+3).CNhs13406.12837-137B2	33.44
maxillary sinus tumor cell line:HSQ-89.CNhs10732.10414-106B9	33.14
small cell cervical cancer cell line:HCSC-1.CNhs11885.10800-110I8	32.05
embryonic kidney cell line: HEK293/SLAM infection, 24hr.CNhs11047.10451-106G1	31.27
teratocarcinoma cell line:NCR-G1.CNhs11884.10798-110I6	30.15
acute myeloid leukemia (FAB M4eo) cell line:EoL-1.CNhs13056.10832-111D4	29.87
non-small cell lung cancer cell line:NCI-H1385.CNhs12193.10730-110B1	27.22
colon, fetal, donor1.CNhs11780.10070-101I7	26.27
acute myeloid leukemia (FAB M4eo) cell line:EoL-3.CNhs13057.10833-111D5	26.23
Dendritic Cells - plasmacytoid, donor1.CNhs10857.11228-116C4	26
heart - tricuspid valve, adult.CNhs12857.10207-103F9	25.84
Basophils, donor1.CNhs12546.12241-129G9	24.78
embryonic kidney cell line: HEK293/SLAM untreated.CNhs11046.10450-106F9	24.47
Melanocyte - light, donor3.CNhs12033.11423-118G1	23.95
putamen, adult, donor10196.CNhs12324.10176-103C5	23.88
non T non B acute lymphoblastic leukemia (ALL) cell line:P30/OHK.CNhs10747.10430-106D7	23.34
hepatoblastoma cell line:HuH-6.CNhs11742.10633-108I3	23.3
caudate nucleus, adult, donor10252.CNhs12321.10164-103B2	23.28
testis, adult, pool2.CNhs12998.10096-102C6	22.78
Dendritic Cells - plasmacytoid, donor3.CNhs12200.11385-118B8	22.66
melanoma cell line:COLO 679.CNhs11281.10514-107E1	22.44
papillary adenocarcinoma cell line:8505C.CNhs11716.10437-106E5	22.27
epididymis, adult.CNhs12847.10197-103E8	21.67
leukemia, chronic megakaryoblastic cell line:MEG-01.CNhs11859.10752-110D5	21.34
caudate nucleus - adult, donor10196.CNhs13802.10177-103C6	21.26
Mesenchymal Stem Cells - umbilical, donor1.CNhs11347.11539-120A9	21.16
plasma cell leukemia cell line:ARH-77.CNhs12807.10840-111E3	20.74
amygdala, adult, donor10252.CNhs12311.10151-102I7	20.54
trachea, fetal, donor1.CNhs11766.10058-101H4	20.29
hippocampus, adult, donor10252.CNhs12312.10153-102I9	20.16
acute myeloid leukemia (FAB M5) cell line:P31/FUJ.CNhs13051.10770-110F5	19.92
serous adenocarcinoma cell line:JHOS-2.CNhs11746.10639-108I9	19.47
lung, fetal, donor1.CNhs11680.10068-101I5	18.39
breast carcinoma cell line:MDA-MB-453.CNhs10736.10419-106C5	18.37
osteosarcoma cell line:HS-Os-1.CNhs11290.10558-107I9	17.7
duodenum, fetal, donor1, tech_rep1.CNhs11781.10071-101I8	16.94
Melanocyte, donor2 (MC+2).CNhs13156.12739-135I3	16.52
umbilical cord, fetal, donor1.CNhs11765.10057-101H3	16.42
pituitary gland, adult, donor10252.CNhs12229.10162-103A9	16.16
occipital cortex, adult, donor10252.CNhs12320.10163-103B1	15.96
salivary gland, adult, pool1.CNhs11677.10093-102C3	15.49
acute myeloid leukemia (FAB M6) cell line:F-36P.CNhs13505.10837-111D9	15.42
cerebral meninges, adult.CNhs12840.10188-103D8	15.36
Hair Follicle Dermal Papilla Cells, donor3.CNhs12030.11420-118F7	15.19
diencephalon, adult.CNhs12610.10193-103E4	14.99
mesothelioma cell line:Mero-25.CNhs13066.10850-111F4	14.88
rectum, fetal, donor1.CNhs11777.10067-101I4	14.61
Melanocyte - dark, donor3.CNhs12570.11663-122F7	14.54
breast, adult, donor1.CNhs11792.10080-102A8	14.5
Melanocyte - light, donor1.CNhs11303.11274-116H5	14.13
myelodysplastic syndrome cell line:SKM-1.CNhs11934.10772-110F7	14.08
acute myeloid leukemia (FAB M3) cell line:HL60.CNhs13055.10829-111D1	13.94
acute lymphoblastic leukemia (T-ALL) cell line:Jurkat.CNhs11253.10464-106H5	13.87
left atrium, adult, donor1.CNhs11790.10079-102A7	13.58
occipital lobe, adult, donor1.CNhs11787.10076-102A4	13.54
breast carcinoma cell line:MCF7.CNhs11943.10482-107A5	13.02
serous cystadenocarcinoma cell line:HTOA.CNhs11827.10693-109F9	12.86
submaxillary gland, adult.CNhs12852.10202-103F4	12.84
thalamus, adult, donor10252.CNhs12314.10154-103A1	12.72
Renal Glomerular Endothelial Cells, donor2.CNhs12086.11594-120H1	12.59
medial temporal gyrus, adult, donor10252.CNhs12310.10150-102I6	12.52
Renal Glomerular Endothelial Cells, donor1.CNhs12074.11514-119H2	12.51
spinal cord, fetal, donor1.CNhs11764.10056-101H2	12.26
duodenum, fetal, donor1, tech_rep2.CNhs12997.10071-101I8	12.17
throat, adult.CNhs12858.10209-103G2	12.15
heart, adult, diseased, donor1.CNhs11758.10051-101G6	12.02
amygdala - adult, donor10196.CNhs13793.10167-103B5	11.93
hippocampus - adult, donor10196.CNhs13795.10169-103B7	11.93
liver, fetal, pool1.CNhs11798.10086-102B5	11.93
testis, adult, pool1.CNhs10632.10026-101D8	11.82
olfactory region, adult.CNhs12611.10195-103E6	11.79
parietal lobe, adult, donor10252.CNhs12317.10157-103A4	11.16
nucleus accumbens, adult, pool1.CNhs10644.10037-101F1	11.11
medial temporal gyrus - adult, donor10196.CNhs13809.10183-103D3	10.74
acute myeloid leukemia (FAB M2) cell line:Kasumi-6.CNhs13052.10792-110H9	10.67
brain, adult, pool1.CNhs10617.10012-101C3	10.67
heart - mitral valve, adult.CNhs12855.10205-103F7	10.61
globus pallidus, adult, donor10252.CNhs12319.10161-103A8	10.54
thymus, fetal, pool1.CNhs10650.10043-101F7	10.49
Whole blood (ribopure), donor090309, donation3.CNhs11948.12181-129A3	10.25
parietal lobe - adult, donor10196.CNhs13797.10171-103B9	10.15
acute myeloid leukemia (FAB M4) cell line:FKH-1.CNhs13503.10830-111D2	10.03
middle temporal gyrus, donor10252.CNhs12316.10156-103A3	9.95
thalamus - adult, donor10196.CNhs13794.10168-103B6	9.95
eye, fetal, donor1.CNhs11762.10054-101G9	9.94
mixed mullerian tumor cell line:HTMMT.CNhs11944.10689-109F5	9.83
medial frontal gyrus - adult, donor10196.CNhs13796.10170-103B8	9.75
insula, adult, pool1.CNhs10646.10039-101F3	9.72
substantia nigra, adult, donor10252.CNhs12318.10158-103A5	9.6
MCF7 breast cancer cell line response to EGF1, 00hr00min, biol_rep3.CNhs12703.13163-141B4	9.44
endometrioid adenocarcinoma cell line:JHUEM-1.CNhs11748.10643-109A4	9.37
heart, adult, pool1.CNhs10621.10016-101C7	9.37
medulla oblongata, adult, donor10252.CNhs12315.10155-103A2	9.32
spleen, fetal, pool1.CNhs10651.10044-101F8	9.09
small intestine, fetal, donor1.CNhs11773.10064-101I1	8.96
trachea, adult, pool1.CNhs10635.10029-101E2	8.82
Clontech Human Universal Reference Total RNA, pool1.CNhs10608.10000-101A1	8.78
brain, adult, donor1.CNhs11796.10084-102B3	8.72
heart, fetal, pool1.CNhs10653.10046-101G1	8.67
kidney, adult, pool1.CNhs10622.10017-101C8	8.67
acute myeloid leukemia (FAB M0) cell line:Kasumi-3.CNhs13241.10789-110H6	8.62
paracentral gyrus, adult, pool1.CNhs10642.10035-101E8	8.58
placenta, adult, pool1.CNhs10627.10021-101D3	8.52
corpus callosum, adult, pool1.CNhs10649.10042-101F6	8.49
globus pallidus - adult, donor10196.CNhs13801.10175-103C4	8.41
frontal lobe, adult, pool1.CNhs10647.10040-101F4	8.29
prostate, adult, pool1.CNhs10628.10022-101D4	8.24
Endothelial Cells - Lymphatic, donor3.CNhs11906.11393-118C7	8.03
stomach, fetal, donor1.CNhs11771.10062-101H8	8.03
locus coeruleus - adult, donor10196.CNhs13808.10182-103D2	8.02
left ventricle, adult, donor1.CNhs11789.10078-102A6	7.95
Whole blood (ribopure), donor090612, donation3.CNhs11949.12184-129A6	7.93
MCF7 breast cancer cell line response to EGF1, 00hr00min, biol_rep2.CNhs12475.13097-140D1	7.9
Renal Glomerular Endothelial Cells, donor4.CNhs13080.11783-124B1	7.71
testicular germ cell embryonal carcinoma cell line:NEC15.CNhs12362.10593-108D8	7.54
testicular germ cell embryonal carcinoma cell line:ITO-II.CNhs11876.10786-110H3	7.34
pituitary gland - adult, donor10196.CNhs13805.10180-103C9	7.28
mature adipocyte, donor2.CNhs12559.12232-129F9	7.27
chronic myelogenous leukemia cell line:KU812.CNhs10727.10409-106B4	7.15
Smooth Muscle Cells - Brain Vascular, donor3.CNhs12004.11391-118C5	7.05
argyrophil small cell carcinoma cell line:TC-YIK.CNhs11725.10589-108D4	7.05
Mesenchymal Stem Cells - hepatic, donor2.CNhs12730.11618-122A7	7.01
colon, adult, donor1.CNhs11794.10082-102B1	6.97
Lens Epithelial Cells, donor2.CNhs12568.11609-120I7	6.96
H9 Embryoid body cells, melanocytic induction, day00, biol_rep2 (H9EB-2 d0).CNhs12825.12725-135G7	6.95
penis, adult.CNhs12850.10200-103F2	6.95
parietal lobe, adult, pool1.CNhs10641.10034-101E7	6.91
occipital pole, adult, pool1.CNhs10643.10036-101E9	6.85
heart - pulmonic valve, adult.CNhs12856.10206-103F8	6.65
merkel cell carcinoma cell line:MKL-1.CNhs12838.10843-111E6	6.56
Whole blood (ribopure), donor090612, donation2.CNhs11673.12183-129A5	6.48
spinal cord - adult, donor10196.CNhs13807.10181-103D1	6.48
heart, adult, diseased post-infarction, donor1.CNhs11757.10050-101G5	6.39
temporal lobe, adult, pool1.CNhs10637.10031-101E4	6.32
embryonic pancreas cell line:1C3IKEI.CNhs11733.10606-108F3	6.28
acute myeloid leukemia (FAB M2) cell line:Kasumi-1.CNhs13502.10788-110H5	6.17
Whole blood (ribopure), donor090309, donation2.CNhs11671.12180-129A2	6.12
Mesenchymal stem cells - hepatic, donor0.CNhs10845.11218-116B3	6.04
medulla oblongata, adult, pool1.CNhs10645.10038-101F2	6.02
Astrocyte - cerebral cortex, donor1.CNhs10864.11235-116D2	6.01
embryonic pancreas cell line:1B2C6.CNhs11731.10604-108F1	5.98
H9 Embryonic Stem cells, biol_rep2 (H9ES-2).CNhs12824.12724-135G6	5.85
postcentral gyrus, adult, pool1.CNhs10638.10032-101E5	5.85
skeletal muscle, fetal, donor1.CNhs11776.10066-101I3	5.8
Hair Follicle Dermal Papilla Cells, donor2.CNhs11979.11348-117G7	5.79
medulla oblongata - adult, donor10196.CNhs13800.10174-103C3	5.73
optic nerve, donor1.CNhs13449.10277-104E7	5.71
iPS differentiation to neuron, control donor C32-CRL1502, day00, rep1.CNhs13826.13433-144E4	5.64
adipose tissue, adult, pool1.CNhs10615.10010-101C1	5.57
locus coeruleus, adult, donor10252.CNhs12322.10165-103B3	5.42
vagina, adult.CNhs12854.10204-103F6	5.33
Smooth Muscle Cells - Subclavian Artery, donor3.CNhs12048.11438-118H7	5.26
teratocarcinoma cell line:NCC-IT-A3.CNhs11878.10790-110H7	5.24
Whole blood (ribopure), donor090612, donation1.CNhs11672.12182-129A4	5.19
mesothelioma cell line:Mero-83.CNhs13070.10854-111F8	5.19
skeletal muscle - soleus muscle, donor1.CNhs13454.10282-104F3	5.18
choriocarcinoma cell line:SCH.CNhs11875.10785-110H2	5.11
granulocyte macrophage progenitor, donor1.CNhs12519.12131-128D7	5.11
Whole blood (ribopure), donor090309, donation1.CNhs11675.12179-129A1	5.07
retina, adult, pool1.CNhs10636.10030-101E3	5.07
transitional-cell carcinoma cell line:5637.CNhs10735.10418-106C4	5.05
kidney, fetal, pool1.CNhs10652.10045-101F9	5.04
occipital lobe, fetal, donor1.CNhs11784.10073-102A1	5.04
pagetoid sarcoma cell line:Hs 925.T.CNhs11856.10732-110B3	5.04
vein, adult.CNhs12844.10191-103E2	5.03
uterus, adult, pool1.CNhs11676.10100-102D1	5.01
iPS differentiation to neuron, control donor C32-CRL1502, day00, rep2.CNhs13839.13437-144E8	4.99
parietal lobe, fetal, donor1.CNhs11782.10072-101I9	4.92
lung, adult, pool1.CNhs10625.10019-101D1	4.81
H9 Embryoid body cells, melanocytic induction, day00, biol_rep3 (H9EB-3 d0).CNhs12908.12823-136I6	4.79
throat, fetal, donor1.CNhs11770.10061-101H7	4.76
signet ring carcinoma cell line:NUGC-4.CNhs11270.10483-107A6	4.75
CD133+ stem cells - adult bone marrow derived, pool1.CNhs12552.12224-129F1	4.7
liposarcoma cell line:SW 872.CNhs11851.10726-110A6	4.65
gastric adenocarcinoma cell line:MKN1.CNhs11737.10614-108G2	4.4
Adipocyte - perirenal, donor1.CNhs12069.11476-119C9	4.36
mature adipocyte, donor1.CNhs12558.12231-129F8	4.35
pons, adult, pool1.CNhs10640.10033-101E6	4.35
colon, adult, pool1.CNhs10619.10014-101C5	4.33
Endothelial Cells - Umbilical vein, donor2.CNhs11967.11324-117E1	4.27
occipital cortex - adult, donor10196.CNhs13798.10172-103C1	4.25
Cardiac Myocyte, donor3.CNhs12571.11686-122I3	4.22
aorta, adult, pool1.CNhs11760.10052-101G7	4.18
H9 Embryoid body cells, melanocytic induction, day00, biol_rep1 (H9EB-1 d0).CNhs12822.12627-134E8	4.07
Cardiac Myocyte, donor2.CNhs12350.11605-120I3	4.02
HES3-GFP Embryonic Stem cells, cardiomyocytic induction, day00, biol_rep3 (UH-3).CNhs13738.13366-143F9	4.01
skeletal muscle, adult, pool1.CNhs10629.10023-101D5	4
brain, fetal, pool1.CNhs11797.10085-102B4	3.99
Smooth Muscle Cells - Subclavian Artery, donor2.CNhs11990.11366-117I7	3.98
dura mater, adult, donor1.CNhs10648.10041-101F5	3.98
bile duct carcinoma cell line:TFK-1.CNhs11265.10496-107C1	3.94
thymus, adult, pool1.CNhs10633.10027-101D9	3.81
gastrointestinal carcinoma cell line:ECC12.CNhs11738.10615-108G3	3.78
lung, right lower lobe, adult, donor1.CNhs11786.10075-102A3	3.73
gall bladder carcinoma cell line:TGBC14TKB.CNhs11256.10470-106I2	3.72
tongue, adult.CNhs12853.10203-103F5	3.7
Peripheral Blood Mononuclear Cells, donor2.CNhs11958.11312-117C7	3.67
temporal lobe, fetal, donor1, tech_rep2.CNhs12996.10063-101H9	3.67
gastric cancer cell line:AZ521.CNhs11286.10549-107H9	3.67
mesothelioma cell line:ACC-MESO-4.CNhs11264.10494-107B8	3.65
SABiosciences XpressRef Human Universal Total RNA, pool1.CNhs10610.10002-101A5	3.61
appendix, adult.CNhs12842.10189-103D9	3.59
spinal cord, adult, donor10252.CNhs12227.10159-103A6	3.56
ductal cell carcinoma cell line:KLM-1.CNhs11100.10438-106E6	3.52
mesothelioma cell line:No36.CNhs13074.10857-111G2	3.45
skin, fetal, donor1.CNhs11774.10065-101I2	3.4
iPS differentiation to neuron, control donor C11-CRL2429, day00, rep2.CNhs13822.13425-144D5	3.38
mature adipocyte, donor3.CNhs12560.12233-129G1	3.37
Neutrophils, donor3.CNhs11905.11390-118C4	3.32
mature adipocyte, donor4.CNhs12562.12234-129G2	3.28
pancreas, adult, donor1.CNhs11756.10049-101G4	3.13
small intestine, adult, pool1.CNhs10630.10024-101D6	3.09
mesothelioma cell line:ONE58.CNhs13075.10858-111G3	3.04
spleen, adult, pool1.CNhs10631.10025-101D7	3.01
gall bladder, adult.CNhs12848.10198-103E9	2.99
small cell lung carcinoma cell line:DMS 144.CNhs12808.10841-111E4	2.97
Intestinal epithelial cells (polarized), donor1.CNhs10875.11246-116E4	2.95
Prostate Epithelial Cells (polarized), donor1.CNhs10882.11253-116F2	2.9
Universal RNA - Human Normal Tissues Biochain, pool1.CNhs10612.10007-101B4	2.82
CD34+ Progenitors, donor2.CNhs12205.11625-122B5	2.8
mesothelioma cell line:Mero-84.CNhs13072.10855-111F9	2.78
Endothelial Cells - Umbilical vein, donor1.CNhs10872.11243-116E1	2.77
parotid gland, adult.CNhs12849.10199-103F1	2.74
Neural stem cells, donor2.CNhs11384.11352-117H2	2.6
Whole blood (ribopure), donor090325, donation2.CNhs11076.12177-128I8	2.47
diaphragm, fetal, donor1.CNhs11779.10069-101I6	2.41
ductus deferens, adult.CNhs12846.10196-103E7	2.37
giant cell carcinoma cell line:Lu99B.CNhs10751.10433-106E1	2.36
Dendritic Cells - plasmacytoid, donor2.CNhs12196.11309-117C4	2.29
Peripheral Blood Mononuclear Cells, donor1.CNhs10860.11231-116C7	2.27
Peripheral Blood Mononuclear Cells, donor3.CNhs12002.11388-118C2	2.24
Adipocyte - omental, donor3.CNhs12068.11475-119C8	2.23
H9 Embryonic Stem cells, biol_rep3 (H9ES-3).CNhs12837.12822-136I5	2.12
Endothelial Cells - Artery, donor3.CNhs12023.11413-118E9	2.09
cervix, adult, pool1.CNhs10618.10013-101C4	2.08
choriocarcinoma cell line:T3M-3.CNhs11820.10618-108G6	2.08
testicular germ cell embryonal carcinoma cell line:NEC8.CNhs11726.10590-108D5	2.01
Adipocyte - omental, donor2.CNhs12067.11474-119C7	2
colon carcinoma cell line:COLO-320.CNhs10737.10420-106C6	1.95
Endothelial Cells - Umbilical vein, donor3.CNhs12010.11400-118D5	1.91
carcinosarcoma cell line:JHUCS-1.CNhs11747.10642-109A3	1.91
CD34+ stem cells - adult bone marrow derived, donor1, tech_rep1.CNhs12588.12225-129F2	1.84
esophagus, adult, pool1.CNhs10620.10015-101C6	1.84
cord blood derived cell line:COBL-a 24h infection(-C).CNhs11049.10452-106G2	1.78
carcinoid cell line:SK-PN-DW.CNhs11846.10719-109I8	1.75
glioblastoma cell line:T98G.CNhs11272.10485-107A8	1.73
tongue, fetal, donor1.CNhs11768.10059-101H5	1.71
Adipocyte - omental, donor1.CNhs11054.11473-119C6	1.69
Fibroblast - Periodontal Ligament, donor3.CNhs11907.11395-118C9	1.66
Endothelial Cells - Artery, donor2.CNhs11977.11341-117F9	1.65
embryonic pancreas cell line:1C3D3.CNhs11732.10605-108F2	1.65
Fibroblast - Cardiac, donor6.CNhs12061.11460-119B2	1.63
Endothelial Cells - Thoracic, donor2.CNhs11978.11343-117G2	1.62
thyroid, fetal, donor1.CNhs11769.10060-101H6	1.62
Hair Follicle Dermal Papilla Cells, donor1.CNhs12501.11271-116H2	1.56
Neurons, donor1.CNhs12338.11494-119E9	1.55
Endothelial Cells - Vein, donor1.CNhs12497.11267-116G7	1.53
Astrocyte - cerebral cortex, donor3.CNhs12005.11392-118C6	1.51
lymph node, adult, donor1.CNhs11788.10077-102A5	1.49
bladder, adult, pool1.CNhs10616.10011-101C2	1.48
Renal Cortical Epithelial Cells, donor2.CNhs12728.11596-120H3	1.46
large cell lung carcinoma cell line:NCI-H460.CNhs12806.10839-111E2	1.43
Endothelial Cells - Lymphatic, donor2.CNhs11901.11317-117D3	1.42
lymphangiectasia cell line:DS-1.CNhs11852.10727-110A7	1.38
Fibroblast - Periodontal Ligament, donor1.CNhs10867.11238-116D5	1.35
Smooth Muscle Cells - Tracheal, donor3.CNhs12894.11674-122G9	1.31
temporal lobe, fetal, donor1, tech_rep1.CNhs11772.10063-101H9	1.31
Hepatocyte, donor1.CNhs12340.11523-119I2	1.27
Renal Proximal Tubular Epithelial Cell, donor1.CNhs11330.11515-119H3	1.27
Astrocyte - cerebellum, donor3.CNhs12117.11661-122F5	1.25
CD14+ monocytes - treated with Salmonella, donor3.CNhs13493.11886-125D5	1.25
Fibroblast - Cardiac, donor4.CNhs11909.11452-119A3	1.24
normal intestinal epithelial cell line:FHs 74 Int.CNhs11950.10812-111B2	1.22
uterus, fetal, donor1.CNhs11763.10055-101H1	1.22
tonsil, adult, pool1.CNhs10654.10047-101G2	1.21
acute myeloid leukemia (FAB M5) cell line:THP-1 (thawed).CNhs10724.10405-106A9	1.17
CD19+ B Cells, donor3.CNhs12354.11705-123B4	1.15
Sebocyte, donor1.CNhs10847.11220-116B5	1.15
CD14+ monocytes - treated with Salmonella, donor2.CNhs13485.11876-125C4	1.13
Endothelial Cells - Aortic, donor3.CNhs12022.11412-118E8	1.13
Fibroblast - Periodontal Ligament, donor2.CNhs11962.11319-117D5	1.13
gall bladder carcinoma cell line:TGBC2TKB.CNhs10733.10415-106C1	1.12
CD19+ B Cells (pluriselect), donor090309, donation2.CNhs12179.12194-129B7	1.09
chorionic membrane cells, donor3.CNhs12380.12240-129G8	1.07
Fibroblast - Choroid Plexus, donor1.CNhs11319.11492-119E7	1.06
Renal Epithelial Cells, donor3.CNhs12732.11678-122H4	1.06
oral squamous cell carcinoma cell line:HO-1-u-1.CNhs11287.10550-107I1	1.06
Neurons, donor2.CNhs12726.11574-120E8	1.01
ovary, adult, pool1.CNhs10626.10020-101D2	0.98
smooth muscle, adult, pool1.CNhs11755.10048-101G3	0.98
Astrocyte - cerebral cortex, donor2.CNhs11960.11316-117D2	0.96
Fibroblast - Gingival, donor3.CNhs12006.11394-118C8	0.93
serous adenocarcinoma cell line:SK-OV-3-R after co-culture with SOC-57-02-G, biol_rep1.CNhs13508.11843-124H7	0.93
Endothelial Cells - Vein, donor3.CNhs12026.11416-118F3	0.92
Fibroblast - Lymphatic, donor1.CNhs11322.11506-119G3	0.91
Placental Epithelial Cells, donor1.CNhs11079.11278-116H9	0.91
acute myeloid leukemia (FAB M5) cell line:THP-1 (revived).CNhs10723.10400-106A4	0.89
squamous cell carcinoma cell line:EC-GI-10.CNhs11252.10463-106H4	0.89
Renal Glomerular Endothelial Cells, donor3.CNhs12624.11675-122H1	0.86
CD14+ monocytes - treated with IFN + N-hexane, donor3.CNhs13490.11881-125C9	0.85
CD19+ B Cells (pluriselect), donor090325, donation1.CNhs12531.12151-128F9	0.85
Ciliary Epithelial Cells, donor1.CNhs10871.11242-116D9	0.85
seminal vesicle, adult.CNhs12851.10201-103F3	0.85
sacrococcigeal teratoma cell line:HTST.CNhs11829.10695-109G2	0.8
Basophils, donor3.CNhs12575.12243-129H2	0.77
Retinal Pigment Epithelial Cells, donor0.CNhs10842.11215-116A9	0.77
small cell lung carcinoma cell line:WA-hT.CNhs11812.10562-108A4	0.75
CD14+ monocytes - treated with lipopolysaccharide, donor2.CNhs13533.11875-125C3	0.74
Hepatic Sinusoidal Endothelial Cells, donor1.CNhs12075.11521-119H9	0.74
acantholytic squamous carcinoma cell line:HCC1806.CNhs11844.10717-109I6	0.74
CD14+ monocytes - mock treated, donor1.CNhs13468.11863-125A9	0.73
Endothelial Cells - Microvascular, donor3.CNhs12024.11414-118F1	0.73
Whole blood (ribopure), donor090325, donation1.CNhs11075.12176-128I7	0.71
mesothelioma cell line:NCI-H2052.CNhs13063.10847-111F1	0.71
CD14+ monocytes - treated with Candida, donor1.CNhs13473.11868-125B5	0.69
Endothelial Cells - Aortic, donor2.CNhs11375.11340-117F8	0.69
Fibroblast - skin walker warburg, donor1.CNhs11352.11554-120C6	0.68
lung adenocarcinoma cell line:A549.CNhs11275.10499-107C4	0.68
CD14+ monocyte derived endothelial progenitor cells, donor1.CNhs10858.11229-116C5	0.67
pineal gland, adult, donor10252.CNhs12228.10160-103A7	0.67
Retinal Pigment Epithelial Cells, donor1.CNhs11338.11528-119I7	0.66
CD14+ monocyte derived endothelial progenitor cells, donor2.CNhs11897.11310-117C5	0.65
CD14+CD16+ Monocytes, donor2.CNhs13208.11801-124D1	0.64
CD14+ monocytes - treated with lipopolysaccharide, donor3.CNhs13545.11885-125D4	0.63
chronic myeloblastic leukemia (CML) cell line:KCL-22.CNhs11886.10801-110I9	0.63
cord blood derived cell line:COBL-a untreated.CNhs11045.10449-106F8	0.63
salivary acinar cells, donor1.CNhs12810.11771-123I7	0.62
Fibroblast - Gingival, donor2.CNhs11961.11318-117D4	0.61
acute myeloid leukemia (FAB M5) cell line:THP-1 (fresh).CNhs10722.10399-106A3	0.61
fibrous histiocytoma cell line:GCT TIB-223.CNhs11842.10711-109H9	0.6
CD19+ B Cells, donor2.CNhs12352.11624-122B4	0.59
Fibroblast - Choroid Plexus, donor2.CNhs12344.11572-120E6	0.58
Smooth Muscle Cells - Colonic, donor2.CNhs11963.11320-117D6	0.55
pineal gland - adult, donor10196.CNhs13804.10179-103C8	0.54
testicular germ cell embryonal carcinoma cell line:NEC14.CNhs12351.10591-108D6	0.53
CD14+ monocytes - treated with BCG, donor2.CNhs13475.11870-125B7	0.51
Astrocyte - cerebellum, donor1.CNhs11321.11500-119F6	0.49
Mast cell - stimulated, donor1.CNhs11073.11487-119E2	0.49
Smooth Muscle Cells - Esophageal, donor1.CNhs11324.11508-119G5	0.49
amniotic membrane cells, donor1.CNhs12502.12235-129G3	0.48
CD14+ monocytes - treated with BCG, donor3.CNhs13543.11880-125C8	0.47
Smooth Muscle Cells - Colonic, donor3.CNhs12007.11396-118D1	0.47
cholangiocellular carcinoma cell line:HuH-28.CNhs11283.10536-107G5	0.46
chorionic membrane cells, donor2.CNhs12506.12239-129G7	0.46
tenocyte, donor2.CNhs12640.11765-123I1	0.46
Renal Cortical Epithelial Cells, donor1.CNhs11331.11516-119H4	0.45
Ciliary Epithelial Cells, donor3.CNhs12009.11399-118D4	0.44
Adipocyte - breast, donor2.CNhs11969.11327-117E4	0.43
CD14+ monocytes - treated with Trehalose dimycolate (TDM), donor3.CNhs13544.11882-125D1	0.43
anaplastic squamous cell carcinoma cell line:RPMI 2650.CNhs11889.10805-111A4	0.42
Hepatic Stellate Cells (lipocyte), donor1.CNhs11335.11524-119I3	0.41
CD14+ monocytes - treated with IFN + N-hexane, donor2.CNhs13476.11871-125B8	0.4
Basophils, donor2.CNhs12563.12242-129H1	0.38
CD14+ monocytes - treated with Cryptococcus, donor1.CNhs13472.11867-125B4	0.38
thyroid, adult, pool1.CNhs10634.10028-101E1	0.38
Smooth Muscle Cells - Brachiocephalic, donor1.CNhs11086.11284-116I6	0.37
cord blood derived cell line:COBL-a 24h infection.CNhs11050.10453-106G3	0.37
Fibroblast - Aortic Adventitial, donor3.CNhs12011.11401-118D6	0.35
normal embryonic palatal mesenchymal cell line:HEPM.CNhs11894.10813-111B3	0.35
rhabdomyosarcoma cell line:RMS-YM.CNhs11269.10477-106I9	0.35
CD4+CD25-CD45RA- memory conventional T cells, donor2.CNhs13237.11798-124C7	0.34
Mesenchymal stem cells - adipose, donor0.CNhs10844.11217-116B2	0.33
Fibroblast - Dermal, donor5.CNhs12055.11454-119A5	0.32
chorionic membrane cells, donor1.CNhs12504.12238-129G6	0.32
transitional-cell carcinoma cell line:JMSU1.CNhs11261.10492-107B6	0.32
CD14+ monocytes - treated with Group A streptococci, donor1.CNhs13469.11864-125B1	0.31
amniotic membrane cells, donor2.CNhs12503.12236-129G4	0.3
CD4+CD25+CD45RA- memory regulatory T cells, donor1.CNhs13195.11782-124A9	0.29
gastric adenocarcinoma cell line:MKN45.CNhs11819.10612-108F9	0.29
medulloblastoma cell line:D283 Med.CNhs12805.10838-111E1	0.28
CD14+ monocytes - treated with Cryptococcus, donor2.CNhs13487.11877-125C5	0.27
CD4+CD25-CD45RA+ naive conventional T cells, donor2.CNhs13205.11795-124C4	0.27
Fibroblast - Cardiac, donor5.CNhs12057.11456-119A7	0.27
Adipocyte - subcutaneous, donor3.CNhs12017.11408-118E4	0.26
CD14+ monocyte derived endothelial progenitor cells, donor3.CNhs11904.11386-118B9	0.26
Endothelial Cells - Lymphatic, donor1.CNhs10865.11236-116D3	0.26
Mesenchymal Stem Cells - bone marrow, donor1.CNhs11344.11536-120A6	0.26
Smooth Muscle Cells - Bronchial, donor1.CNhs11328.11512-119G9	0.26
mesothelioma cell line:NCI-H28.CNhs13061.10845-111E8	0.26
Alveolar Epithelial Cells, donor1.CNhs11325.11510-119G7	0.25
CD4+CD25-CD45RA- memory conventional T cells, donor3.CNhs13539.11909-125G1	0.25
Fibroblast - skin spinal muscular atrophy, donor1 (nuclear fraction).CNhs12404.14326-155E6	0.25
Neural stem cells, donor1.CNhs11063.11275-116H6	0.25
mucinous adenocarcinoma cell line:JHOM-1.CNhs11752.10648-109A9	0.25
neuroectodermal tumor cell line:FU-RPNT-2.CNhs11753.10663-109C6	0.25
B lymphoblastoid cell line: GM12878 ENCODE, biol_rep3.CNhs12333.10823-111C4	0.24
CD14+ monocytes - mock treated, donor3.CNhs13491.11883-125D2	0.24
Smooth Muscle Cells - Internal Thoracic Artery, donor2.CNhs11988.11364-117I5	0.24
bronchogenic carcinoma cell line:ChaGo-K-1.CNhs11841.10710-109H8	0.24
CD14+ monocytes - treated with B-glucan, donor1.CNhs13474.11869-125B6	0.23
mesothelioma cell line:Mero-48a.CNhs13068.10852-111F6	0.23
Amniotic Epithelial Cells, donor1.CNhs11341.11533-120A3	0.22
CD14+ Monocytes, donor3.CNhs11997.11381-118B4	0.22
CD14+ monocytes - treated with Cryptococcus, donor3.CNhs13546.11887-125D6	0.22
Ciliary Epithelial Cells, donor2.CNhs11966.11323-117D9	0.22
Natural Killer Cells, donor2.CNhs11957.11311-117C6	0.22
mesothelioma cell line:Mero-95.CNhs13073.10856-111G1	0.22
Mast cell, donor2.CNhs12594.11565-120D8	0.21
Olfactory epithelial cells, donor1.CNhs13816.11933-125I7	0.21
Astrocyte - cerebellum, donor2.CNhs12081.11580-120F5	0.2
CD14-CD16+ Monocytes, donor2.CNhs13207.11800-124C9	0.2
Lymphatic Endothelial cells response to VEGFC, 00hr00min, biol_rep3 (MM XXII - 1 ).CNhs13276.12504-133A2	0.19
mesothelioma cell line:ACC-MESO-1.CNhs11263.10493-107B7	0.19
mesothelioma cell line:NCI-H226.CNhs13062.10846-111E9	0.19
migratory langerhans cells, donor1.CNhs13535.11901-125F2	0.19
Adipocyte - breast, donor1.CNhs11051.11376-118A8	0.18
CD14-CD16+ Monocytes, donor3.CNhs13548.11911-125G3	0.18
Small Airway Epithelial Cells, donor1.CNhs10884.11256-116F5	0.17
clear cell carcinoma cell line:TEN.CNhs11930.10636-108I6	0.16
CD4+CD25-CD45RA+ naive conventional T cells, donor1.CNhs13223.11784-124B2	0.15
liver, adult, pool1.CNhs10624.10018-101C9	0.15
Lymphatic Endothelial cells response to VEGFC, 00hr00min, biol_rep1 (MM XIX - 1).CNhs11936.12260-130A1	0.14
Mast cell, donor3.CNhs12593.11566-120D9	0.14
Smooth Muscle Cells - Brachiocephalic, donor3.CNhs12043.11433-118H2	0.14
colon carcinoma cell line:CACO-2.CNhs11280.10513-107D9	0.14
Mast cell, donor4.CNhs12592.11567-120E1	0.13
CD14+CD16- Monocytes, donor1.CNhs13224.11788-124B6	0.11
Fibroblast - Pulmonary Artery, donor1.CNhs10878.11250-116E8	0.11
large cell lung carcinoma cell line:IA-LM.CNhs11277.10509-107D5	0.11
neuroblastoma cell line:NH-12.CNhs11811.10555-107I6	0.11
small cell lung carcinoma cell line:NCI-H82.CNhs12809.10842-111E5	0.11
astrocytoma cell line:TM-31.CNhs10742.10425-106D2	0.1
Skeletal muscle cells differentiated into Myotubes - multinucleated, donor1.CNhs11084.11282-116I4	0.09
B lymphoblastoid cell line: GM12878 ENCODE, biol_rep1.CNhs12331.10821-111C2	0.08
squamous cell lung carcinoma cell line:EBC-1.CNhs11273.10486-107A9	0.08
Meningeal Cells, donor3.CNhs12731.11654-122E7	0.07
Adipocyte - subcutaneous, donor1.CNhs12494.11259-116F8	0
Adipocyte - subcutaneous, donor2.CNhs11371.11336-117F4	0
Alveolar Epithelial Cells, donor2.CNhs12084.11590-120G6	0
Amniotic Epithelial Cells, donor3.CNhs12125.11694-123A2	0
Anulus Pulposus Cell, donor1.CNhs10876.11248-116E6	0
Anulus Pulposus Cell, donor2.CNhs12064.11463-119B5	0
Aortic smooth muscle cell response to FGF2, 00hr00min, biol_rep1 (LK1).CNhs13339.12642-134G5	0
Aortic smooth muscle cell response to FGF2, 00hr00min, biol_rep2 (LK2).CNhs13358.12740-135I4	0
Aortic smooth muscle cell response to IL1b, 00hr00min, biol_rep1 (LK31).CNhs13349.12652-134H6	0
Aortic smooth muscle cell response to IL1b, 00hr00min, biol_rep2 (LK32).CNhs13369.12750-136A5	0
B lymphoblastoid cell line: GM12878 ENCODE, biol_rep2.CNhs12332.10822-111C3	0
Bronchial Epithelial Cell, donor4.CNhs12054.11453-119A4	0
Bronchial Epithelial Cell, donor5.CNhs12058.11457-119A8	0
Bronchial Epithelial Cell, donor6.CNhs12062.11461-119B3	0
Burkitt's lymphoma cell line:DAUDI.CNhs10739.10422-106C8	0
Burkitt's lymphoma cell line:RAJI.CNhs11268.10476-106I8	0
CD14+ Monocytes, donor1.CNhs10852.11224-116B9	0
CD14+ Monocytes, donor2.CNhs11954.11305-117B9	0
CD14+ monocytes - mock treated, donor2.CNhs13484.11873-125C1	0
CD14+ monocytes - treated with B-glucan, donor2.CNhs13489.11879-125C7	0
CD14+ monocytes - treated with B-glucan, donor3.CNhs13495.11889-125D8	0
CD14+ monocytes - treated with BCG, donor1.CNhs13465.11860-125A6	0
CD14+ monocytes - treated with Candida, donor2.CNhs13488.11878-125C6	0
CD14+ monocytes - treated with Candida, donor3.CNhs13494.11888-125D7	0
CD14+ monocytes - treated with Group A streptococci, donor2.CNhs13532.11874-125C2	0
CD14+ monocytes - treated with Group A streptococci, donor3.CNhs13492.11884-125D3	0
CD14+ monocytes - treated with IFN + N-hexane, donor1.CNhs13466.11861-125A7	0
CD14+ monocytes - treated with Salmonella, donor1.CNhs13471.11866-125B3	0
CD14+ monocytes - treated with Trehalose dimycolate (TDM), donor1.CNhs13467.11862-125A8	0
CD14+ monocytes - treated with Trehalose dimycolate (TDM), donor2.CNhs13483.11872-125B9	0
CD14+ monocytes - treated with lipopolysaccharide, donor1.CNhs13470.11865-125B2	0
CD14+CD16+ Monocytes, donor1.CNhs13541.11789-124B7	0
CD14+CD16+ Monocytes, donor3.CNhs13549.11912-125G4	0
CD14+CD16- Monocytes, donor2.CNhs13216.11799-124C8	0
CD14+CD16- Monocytes, donor3.CNhs13540.11910-125G2	0
CD14-CD16+ Monocytes, donor1.CNhs13229.11790-124B8	0
CD19+ B Cells (pluriselect), donor090309, donation1.CNhs12177.12189-129B2	0
CD19+ B Cells (pluriselect), donor090309, donation3.CNhs12181.12199-129C3	0
CD19+ B Cells (pluriselect), donor090325, donation2.CNhs12175.12174-128I5	0
CD19+ B Cells (pluriselect), donor090612, donation1.CNhs12183.12204-129C8	0
CD19+ B Cells (pluriselect), donor090612, donation2.CNhs12185.12209-129D4	0
CD19+ B Cells (pluriselect), donor090612, donation3.CNhs12188.12214-129D9	0
CD19+ B Cells, donor1.CNhs12343.11544-120B5	0
CD34+ Progenitors, donor1.CNhs13227.11545-120B6	0
CD4+ T Cells, donor1.CNhs10853.11225-116C1	0
CD4+ T Cells, donor2.CNhs11955.11306-117C1	0
CD4+ T Cells, donor3.CNhs11998.11382-118B5	0
CD4+CD25+CD45RA+ naive regulatory T cells expanded, donor1.CNhs13203.11793-124C2	0
CD4+CD25+CD45RA+ naive regulatory T cells, donor1.CNhs13238.11780-124A7	0
CD4+CD25+CD45RA+ naive regulatory T cells, donor2.CNhs13235.11796-124C5	0
CD4+CD25+CD45RA+ naive regulatory T cells, donor3.CNhs13513.11907-125F8	0
CD4+CD25+CD45RA- memory regulatory T cells expanded, donor1.CNhs13204.11794-124C3	0
CD4+CD25+CD45RA- memory regulatory T cells, donor2.CNhs13206.11797-124C6	0
CD4+CD25+CD45RA- memory regulatory T cells, donor3.CNhs13538.11908-125F9	0
CD4+CD25+CD45RA- memory regulatory T cells expanded, donor2.CNhs13811.11916-125G8	0
CD4+CD25+CD45RA- memory regulatory T cells expanded, donor3.CNhs13812.11920-125H3	0
CD4+CD25-CD45RA+ naive conventional T cells expanded, donor2.CNhs13813.11913-125G5	0
CD4+CD25-CD45RA+ naive conventional T cells expanded, donor3.CNhs13814.11917-125G9	0
CD4+CD25-CD45RA+ naive conventional T cells expanded, donor1.CNhs13202.11791-124B9	0
CD4+CD25-CD45RA+ naive conventional T cells, donor3.CNhs13512.11906-125F7	0
CD4+CD25-CD45RA- memory conventional T cells expanded, donor1.CNhs13215.11792-124C1	0
CD4+CD25-CD45RA- memory conventional T cells, donor1.CNhs13239.11786-124B4	0
CD8+ T Cells (pluriselect), donor090309, donation1.CNhs12176.12186-129A8	0
CD8+ T Cells (pluriselect), donor090309, donation2.CNhs12178.12191-129B4	0
CD8+ T Cells (pluriselect), donor090309, donation3.CNhs12180.12196-129B9	0
CD8+ T Cells (pluriselect), donor090325, donation1.CNhs12201.12148-128F6	0
CD8+ T Cells (pluriselect), donor090325, donation2.CNhs12199.12171-128I2	0
CD8+ T Cells (pluriselect), donor090612, donation1.CNhs12182.12201-129C5	0
CD8+ T Cells (pluriselect), donor090612, donation2.CNhs12184.12206-129D1	0
CD8+ T Cells (pluriselect), donor090612, donation3.CNhs12187.12211-129D6	0
CD8+ T Cells, donor1.CNhs10854.11226-116C2	0
CD8+ T Cells, donor2.CNhs11956.11307-117C2	0
CD8+ T Cells, donor3.CNhs11999.11383-118B6	0
Cardiac Myocyte, donor1.CNhs12341.11525-119I4	0
Chondrocyte - de diff, donor1.CNhs11923.11261-116G1	0
Chondrocyte - de diff, donor2.CNhs11372.11338-117F6	0
Chondrocyte - de diff, donor3.CNhs12020.11410-118E6	0
Chondrocyte - re diff, donor2.CNhs11373.11339-117F7	0
Chondrocyte - re diff, donor3.CNhs12021.11411-118E7	0
Corneal Epithelial Cells, donor1.CNhs11336.11526-119I5	0
Corneal Epithelial Cells, donor3.CNhs12123.11687-122I4	0
Dendritic Cells - monocyte immature derived, donor1, tech_rep1.CNhs10855.11227-116C3	0
Dendritic Cells - monocyte immature derived, donor1, tech_rep2.CNhs11062.11227-116C3	0
Dendritic Cells - monocyte immature derived, donor3.CNhs12000.11384-118B7	0
Endothelial Cells - Aortic, donor0.CNhs10837.11207-116A1	0
Endothelial Cells - Aortic, donor1.CNhs12495.11263-116G3	0
Endothelial Cells - Artery, donor1.CNhs12496.11264-116G4	0
Endothelial Cells - Microvascular, donor1.CNhs11925.11265-116G5	0
Endothelial Cells - Microvascular, donor2.CNhs11376.11342-117G1	0
Endothelial Cells - Thoracic, donor1.CNhs11926.11266-116G6	0
Endothelial Cells - Vein, donor2.CNhs11377.11344-117G3	0
Eosinophils, donor2.CNhs12548.12245-129H4	0
Eosinophils, donor3.CNhs12549.12246-129H5	0
Esophageal Epithelial Cells, donor1.CNhs11323.11507-119G4	0
Ewing's sarcoma cell line:Hs 863.T.CNhs11836.10705-109H3	0
Fibroblast - Aortic Adventitial, donor1.CNhs10874.11245-116E3	0
Fibroblast - Aortic Adventitial, donor2 (nuclear fraction).CNhs12581.14332-155F3	0
Fibroblast - Aortic Adventitial, donor3 (nuclear fraction).CNhs12400.14311-155C9	0
Fibroblast - Cardiac, donor1.CNhs12498.11268-116G8	0
Fibroblast - Cardiac, donor2.CNhs11378.11345-117G4	0
Fibroblast - Cardiac, donor3.CNhs12027.11417-118F4	0
Fibroblast - Conjunctival, donor1.CNhs11339.11531-120A1	0
Fibroblast - Dermal, donor1.CNhs12499.11269-116G9	0
Fibroblast - Dermal, donor2.CNhs11379.11346-117G5	0
Fibroblast - Dermal, donor3.CNhs12028.11418-118F5	0
Fibroblast - Dermal, donor4.CNhs12052.11450-119A1	0
Fibroblast - Dermal, donor6.CNhs12059.11458-119A9	0
Fibroblast - Gingival, donor1.CNhs10866.11237-116D4	0
Fibroblast - Gingival, donor4 (GFH2).CNhs10848.11222-116B7	0
Fibroblast - Gingival, donor5 (GFH3).CNhs11952.11303-117B7	0
Fibroblast - Lymphatic, donor3.CNhs12118.11667-122G2	0
Fibroblast - Periodontal Ligament, donor4 (PL29).CNhs12493.11223-116B8	0
Fibroblast - Periodontal Ligament, donor5 (PL30).CNhs11953.11304-117B8	0
Fibroblast - Periodontal Ligament, donor6 (PLH3).CNhs11996.11380-118B3	0
Fibroblast - skin dystrophia myotonica, donor1 (nuclear fraction).CNhs12405.14329-155E9	0
Fibroblast - skin dystrophia myotonica, donor1.CNhs11353.11556-120C8	0
Fibroblast - skin dystrophia myotonica, donor2.CNhs11354.11557-120C9	0
Fibroblast - skin dystrophia myotonica, donor3 (nuclear fraction).CNhs12399.14308-155C6	0
Fibroblast - skin dystrophia myotonica, donor3.CNhs11913.11560-120D3	0
Fibroblast - skin normal, donor1 (nuclear fraction).CNhs12403.14323-155E3	0
Fibroblast - skin normal, donor1.CNhs11351.11553-120C5	0
Fibroblast - skin normal, donor2 (nuclear fraction).CNhs12582.14302-155B9	0
Fibroblast - skin normal, donor2.CNhs11914.11561-120D4	0
Fibroblast - skin spinal muscular atrophy, donor1.CNhs11074.11555-120C7	0
Fibroblast - skin spinal muscular atrophy, donor2.CNhs11911.11558-120D1	0
Fibroblast - skin spinal muscular atrophy, donor3 (nuclear fraction).CNhs12398.14305-155C3	0
Fibroblast - skin spinal muscular atrophy, donor3.CNhs11912.11559-120D2	0
Gingival epithelial cells, donor1 (GEA11).CNhs11061.11221-116B6	0
Gingival epithelial cells, donor2 (GEA14).CNhs11896.11302-117B6	0
Gingival epithelial cells, donor3 (GEA15).CNhs11903.11379-118B2	0
Hair Follicle Outer Root Sheath Cells, donor1.CNhs12339.11504-119G1	0
Hair Follicle Outer Root Sheath Cells, donor2.CNhs12347.11584-120F9	0
Hep-2 cells mock treated, biol_rep1.CNhs13479.11898-125E8	0
Hep-2 cells mock treated, biol_rep2.CNhs13500.11899-125E9	0
Hep-2 cells mock treated, biol_rep3.CNhs13501.11900-125F1	0
Hep-2 cells treated with Streptococci strain 5448, biol_rep1.CNhs13477.11890-125D9	0
Hep-2 cells treated with Streptococci strain 5448, biol_rep2.CNhs13496.11891-125E1	0
Hep-2 cells treated with Streptococci strain 5448, biol_rep3.CNhs13497.11892-125E2	0
Hep-2 cells treated with Streptococci strain JRS4, biol_rep1.CNhs13478.11894-125E4	0
Hep-2 cells treated with Streptococci strain JRS4, biol_rep2.CNhs13498.11895-125E5	0
Hep-2 cells treated with Streptococci strain JRS4, biol_rep3.CNhs13499.11896-125E6	0
Hepatic Sinusoidal Endothelial Cells, donor2.CNhs12092.11601-120H8	0
Hepatic Stellate Cells (lipocyte), donor2.CNhs12093.11604-120I2	0
Hepatocyte, donor2.CNhs12349.11603-120I1	0
Hepatocyte, donor3.CNhs12626.11684-122I1	0
Hodgkin's lymphoma cell line:HD-Mar2.CNhs11715.10435-106E3	0
Iris Pigment Epithelial Cells, donor1.CNhs12596.11530-119I9	0
Keratinocyte - epidermal, donor1.CNhs11064.11272-116H3	0
Keratinocyte - epidermal, donor2.CNhs11381.11349-117G8	0
Keratinocyte - epidermal, donor3.CNhs12031.11421-118F8	0
Keratinocyte - oral, donor1.CNhs10879.11251-116E9	0
Keratocytes, donor1.CNhs11337.11527-119I6	0
Keratocytes, donor2.CNhs12095.11607-120I5	0
Lens Epithelial Cells, donor1.CNhs12342.11529-119I8	0
Lens Epithelial Cells, donor3.CNhs12572.11690-122I7	0
Lymphatic Endothelial cells response to VEGFC, 00hr00min, biol_rep2 (MM XIV - 1).CNhs13157.12382-131E6	0
Macrophage - monocyte derived, donor1.CNhs10861.11232-116C8	0
Macrophage - monocyte derived, donor2.CNhs11899.11313-117C8	0
Macrophage - monocyte derived, donor3.CNhs12003.11389-118C3	0
Mallassez-derived cells, donor1 (MZH3).CNhs12538.12142-128E9	0
Mallassez-derived cells, donor2.CNhs13550.11929-125I3	0
Mallassez-derived cells, donor3.CNhs13551.11930-125I4	0
Mammary Epithelial Cell, donor1.CNhs11077.11273-116H4	0
Mammary Epithelial Cell, donor2.CNhs11382.11350-117G9	0
Mammary Epithelial Cell, donor3.CNhs12032.11422-118F9	0
Mast cell, donor1.CNhs12566.11563-120D6	0
Meningeal Cells, donor1.CNhs11320.11493-119E8	0
Meningeal Cells, donor2.CNhs12080.11573-120E7	0
Mesenchymal Stem Cells - Wharton's Jelly, donor1.CNhs11057.11548-120B9	0
Mesenchymal Stem Cells - adipose, donor1.CNhs11345.11537-120A7	0
Mesenchymal Stem Cells - adipose, donor3.CNhs12922.11698-123A6	0
Mesenchymal Stem Cells - amniotic membrane, donor1.CNhs11349.11547-120B8	0
Mesenchymal Stem Cells - amniotic membrane, donor2.CNhs12104.11627-122B7	0
Mesenchymal Stem Cells - bone marrow, donor2.CNhs12100.11616-122A5	0
Mesenchymal Stem Cells - bone marrow, donor3.CNhs12126.11697-123A5	0
Mesenchymal Stem Cells - umbilical, donor3.CNhs12127.11700-123A8	0
Mesenchymal stem cells - umbilical, donor0.CNhs12492.11214-116A8	0
Mesothelial Cells, donor1.CNhs10850.11247-116E5	0
Mesothelial Cells, donor2.CNhs12197.12156-128G5	0
Mesothelial Cells, donor3.CNhs12012.11402-118D7	0
Monocyte-derived macrophages response to udorn influenza infection, 00hr00min, donor2 (150_120:Ud_0h).CNhs13646.13317-143A5	0
Monocyte-derived macrophages response to udorn influenza infection, 00hr00min, donor3 (536_119:Ud_0h).CNhs13650.13323-143B2	0
Monocyte-derived macrophages response to udorn influenza infection, 00hr00min, donor4 (227_121:Ud_0h).CNhs13639.13311-142I8	0
Multipotent Cord Blood Unrestricted Somatic Stem Cells, donor1.CNhs11350.11549-120C1	0
Multipotent Cord Blood Unrestricted Somatic Stem Cells, donor2.CNhs12105.11629-122B9	0
Myoblast differentiation to myotubes, day00, control donor1.CNhs13847.13469-144I4	0
Myoblast, donor1.CNhs10870.11241-116D8	0
Myoblast, donor2.CNhs11965.11322-117D8	0
Myoblast, donor3.CNhs11908.11398-118D3	0
NK T cell leukemia cell line:KHYG-1.CNhs11867.10777-110G3	0
Natural Killer Cells, donor1.CNhs10859.11230-116C6	0
Natural Killer Cells, donor3.CNhs12001.11387-118C1	0
Neurons, donor3.CNhs13815.11655-122E8	0
Neutrophils, donor1.CNhs10862.11233-116C9	0
Neutrophils, donor2.CNhs11959.11314-117C9	0
Nucleus Pulposus Cell, donor1.CNhs10881.11252-116F1	0
Nucleus Pulposus Cell, donor2.CNhs12019.11409-118E5	0
Nucleus Pulposus Cell, donor3.CNhs12063.11462-119B4	0
Olfactory epithelial cells, donor2.CNhs13817.11934-125I8	0
Olfactory epithelial cells, donor3.CNhs13818.11935-125I9	0
Olfactory epithelial cells, donor4.CNhs13819.11936-126A1	0
Osteoblast - differentiated, donor1.CNhs11311.11276-116H7	0
Osteoblast - differentiated, donor2.CNhs11980.11353-117H3	0
Osteoblast - differentiated, donor3.CNhs12035.11425-118G3	0
Osteoblast, donor2.CNhs11385.11354-117H4	0
Osteoblast, donor3.CNhs12036.11426-118G4	0
Pancreatic stromal cells, donor1.CNhs10877.11249-116E7	0
Pericytes, donor1.CNhs11317.11491-119E6	0
Pericytes, donor2.CNhs12079.11571-120E5	0
Placental Epithelial Cells, donor2.CNhs11386.11355-117H5	0
Placental Epithelial Cells, donor3.CNhs12037.11427-118G5	0
Preadipocyte - breast, donor1.CNhs11052.11467-119B9	0
Preadipocyte - breast, donor2 (nuclear fraction).CNhs12584.14320-155D9	0
Preadipocyte - breast, donor2.CNhs11971.11328-117E5	0
Preadipocyte - omental, donor1.CNhs11065.11468-119C1	0
Preadipocyte - omental, donor2.CNhs11902.11329-117E6	0
Preadipocyte - omental, donor3.CNhs12013.11403-118D8	0
Preadipocyte - perirenal, donor1.CNhs12065.11469-119C2	0
Preadipocyte - subcutaneous, donor2.CNhs11981.11356-117H6	0
Preadipocyte - subcutaneous, donor3.CNhs12038.11428-118G6	0
Preadipocyte - visceral, donor1.CNhs11082.11280-116I2	0
Preadipocyte - visceral, donor2.CNhs11982.11357-117H7	0
Preadipocyte - visceral, donor3.CNhs12039.11429-118G7	0
Prostate Epithelial Cells, donor2.CNhs11972.11331-117E8	0
Prostate Epithelial Cells, donor3.CNhs12014.11404-118D9	0
Prostate Stromal Cells, donor1.CNhs10883.11254-116F3	0
Prostate Stromal Cells, donor2.CNhs11973.11332-117E9	0
Prostate Stromal Cells, donor3.CNhs12015.11405-118E1	0
Renal Epithelial Cells, donor1.CNhs11332.11517-119H5	0
Renal Epithelial Cells, donor2.CNhs12088.11597-120H4	0
Renal Mesangial Cells, donor1.CNhs11333.11518-119H6	0
Renal Mesangial Cells, donor3.CNhs12121.11679-122H5	0
Renal Proximal Tubular Epithelial Cell, donor2.CNhs12087.11595-120H2	0
Renal Proximal Tubular Epithelial Cell, donor3.CNhs12120.11676-122H2	0
Retinal Pigment Epithelial Cells, donor3.CNhs12733.11689-122I6	0
Saos-2 osteosarcoma treated with ascorbic acid and BGP to induce calcification, 00hr00min, biol_rep2 (A2 T0).CNhs12859.12760-136B6	0
Saos-2 osteosarcoma treated with ascorbic acid and BGP to induce calcification, 00hr00min, biol_rep3 (A3 T0).CNhs12952.12858-137D5	0
Sebocyte, donor2.CNhs11951.11301-117B5	0
Sertoli Cells, donor1.CNhs10851.11255-116F4	0
Skeletal Muscle Cells, donor1.CNhs11083.11281-116I3	0
Skeletal Muscle Cells, donor4.CNhs12053.11451-119A2	0
Skeletal Muscle Cells, donor5.CNhs12056.11455-119A6	0
Skeletal Muscle Cells, donor6.CNhs12060.11459-119B1	0
Skeletal Muscle Satellite Cells, donor1.CNhs10869.11240-116D7	0
Skeletal Muscle Satellite Cells, donor2.CNhs11964.11321-117D7	0
Skeletal Muscle Satellite Cells, donor3.CNhs12008.11397-118D2	0
Small Airway Epithelial Cells, donor2.CNhs11975.11334-117F2	0
Small Airway Epithelial Cells, donor3 (nuclear fraction).CNhs12583.14317-155D6	0
Small Airway Epithelial Cells, donor3.CNhs12016.11406-118E2	0
Smooth Muscle Cells - Aortic, donor0 (cytoplasmic fraction).CNhs12401.14313-155D2	0
Smooth Muscle Cells - Aortic, donor0 (nuclear fraction).CNhs12402.14314-155D3	0
Smooth Muscle Cells - Aortic, donor0.CNhs10838.11210-116A4	0
Smooth Muscle Cells - Aortic, donor1.CNhs11085.11283-116I5	0
Smooth Muscle Cells - Aortic, donor2.CNhs11305.11360-117I1	0
Smooth Muscle Cells - Aortic, donor3.CNhs11309.11432-118H1	0
Smooth Muscle Cells - Brain Vascular, donor1.CNhs10863.11234-116D1	0
Smooth Muscle Cells - Brain Vascular, donor2.CNhs11900.11315-117D1	0
Smooth Muscle Cells - Bronchial, donor2.CNhs12348.11592-120G8	0
Smooth Muscle Cells - Carotid, donor1.CNhs11087.11285-116I7	0
Smooth Muscle Cells - Carotid, donor3.CNhs12044.11434-118H3	0
Smooth Muscle Cells - Colonic, donor1.CNhs10868.11239-116D6	0
Smooth Muscle Cells - Coronary Artery, donor1.CNhs11088.11286-116I8	0
Smooth Muscle Cells - Coronary Artery, donor2.CNhs11987.11363-117I4	0
Smooth Muscle Cells - Coronary Artery, donor3.CNhs12045.11435-118H4	0
Smooth Muscle Cells - Internal Thoracic Artery, donor3.CNhs12046.11436-118H5	0
Smooth Muscle Cells - Prostate, donor1.CNhs11920.11257-116F6	0
Smooth Muscle Cells - Prostate, donor2.CNhs11976.11335-117F3	0
Smooth Muscle Cells - Pulmonary Artery, donor2.CNhs11989.11365-117I6	0
Smooth Muscle Cells - Subclavian Artery, donor1.CNhs11090.11289-117A2	0
Smooth Muscle Cells - Tracheal, donor1.CNhs11329.11513-119H1	0
Smooth Muscle Cells - Umbilical Artery, donor1.CNhs11091.11290-117A3	0
Smooth Muscle Cells - Umbilical Artery, donor2.CNhs11991.11367-117I8	0
Smooth Muscle Cells - Umbilical Artery, donor3.CNhs12049.11439-118H8	0
Smooth Muscle Cells - Umbilical Vein, donor1.CNhs12597.11541-120B2	0
Smooth Muscle Cells - Umbilical Vein, donor2.CNhs12569.11621-122B1	0
Smooth Muscle Cells - Umbilical artery, donor0.CNhs10839.11212-116A6	0
Smooth Muscle Cells - Uterine, donor3.CNhs11927.11466-119B8	0
Synoviocyte, donor2.CNhs11992.11368-117I9	0
Synoviocyte, donor3.CNhs12050.11440-118H9	0
Trabecular Meshwork Cells, donor1.CNhs11340.11532-120A2	0
Trabecular Meshwork Cells, donor3.CNhs12124.11693-123A1	0
Tracheal Epithelial Cells, donor1.CNhs11092.11292-117A5	0
Tracheal Epithelial Cells, donor2.CNhs11993.11369-118A1	0
Tracheal Epithelial Cells, donor3.CNhs12051.11441-118I1	0
Urothelial Cells, donor1.CNhs11334.11520-119H8	0
Urothelial Cells, donor2.CNhs12091.11600-120H7	0
Urothelial Cells, donor3.CNhs12122.11681-122H7	0
Urothelial cells, donor0.CNhs10843.11216-116B1	0
Wilms' tumor cell line:G-401.CNhs11892.10809-111A8	0
Wilms' tumor cell line:HFWT.CNhs11728.10597-108E3	0
acute lymphoblastic leukemia (B-ALL) cell line:BALL-1.CNhs11251.10455-106G5	0
acute lymphoblastic leukemia (B-ALL) cell line:NALM-6.CNhs11282.10534-107G3	0
acute lymphoblastic leukemia (T-ALL) cell line:HPB-ALL.CNhs10746.10429-106D6	0
acute myeloid leukemia (FAB M1) cell line:HYT-1.CNhs13054.10828-111C9	0
acute myeloid leukemia (FAB M2) cell line:NKM-1.CNhs11864.10765-110E9	0
acute myeloid leukemia (FAB M5) cell line:U-937 DE-4.CNhs13058.10834-111D6	0
acute myeloid leukemia (FAB M6) cell line:EEB.CNhs13059.10835-111D7	0
acute myeloid leukemia (FAB M7) cell line:M-MOK.CNhs13049.10699-109G6	0
acute myeloid leukemia (FAB M7) cell line:MKPL-1.CNhs11888.10802-111A1	0
adenocarcinoma cell line:IM95m.CNhs11882.10796-110I4	0
adrenal cortex adenocarcinoma cell line:SW-13.CNhs11893.10810-111A9	0
adult T-cell leukemia cell line:ATN-1.CNhs10738.10421-106C7	0
alveolar cell carcinoma cell line:SW 1573.CNhs11838.10708-109H6	0
amniotic membrane cells, donor3.CNhs12379.12237-129G5	0
anaplastic carcinoma cell line:8305C.CNhs10745.10428-106D5	0
anaplastic large cell lymphoma cell line:Ki-JK.CNhs11881.10795-110I3	0
b cell line:RPMI1788.CNhs10744.10427-106D4	0
basal cell carcinoma cell line:TE 354.T.CNhs11932.10702-109G9	0
bile duct carcinoma cell line:HuCCT1.CNhs10750.10432-106D9	0
biphenotypic B myelomonocytic leukemia cell line:MV-4-11.CNhs11845.10718-109I7	0
blood, adult, pool1.CNhs11761.10053-101G8	0
bone marrow stromal cell line:StromaNKtert.CNhs11931.10686-109F2	0
bronchial squamous cell carcinoma cell line:KNS-62.CNhs11862.10760-110E4	0
bronchioalveolar carcinoma cell line:NCI-H358.CNhs11840.10709-109H7	0
carcinoid cell line:NCI-H1770.CNhs11834.10703-109H1	0
cervical cancer cell line:D98-AH2.CNhs11288.10552-107I3	0
cervical cancer cell line:ME-180.CNhs11289.10553-107I4	0
choriocarcinoma cell line:BeWo.CNhs10740.10423-106C9	0
chronic lymphocytic leukemia (T-CLL) cell line:SKW-3.CNhs11714.10416-106C2	0
diffuse large B-cell lymphoma cell line:CTB-1.CNhs11741.10631-108I1	0
ductal cell carcinoma cell line:MIA Paca2.CNhs11259.10488-107B2	0
embryonic pancreas cell line:2C6.CNhs11814.10603-108E9	0
endometrial carcinoma cell line:OMC-2.CNhs11266.10497-107C2	0
endometrial stromal sarcoma cell line:OMC-9.CNhs11249.10448-106F7	0
epidermoid carcinoma cell line:A431.CNhs10743.10426-106D3	0
epidermoid carcinoma cell line:Ca Ski.CNhs10748.10431-106D8	0
epithelioid sarcoma cell line:HS-ES-1.CNhs11247.10443-106F2	0
epitheloid carcinoma cell line: HelaS3 ENCODE, biol_rep1.CNhs12325.10815-111B5	0
epitheloid carcinoma cell line: HelaS3 ENCODE, biol_rep2.CNhs12326.10816-111B6	0
epitheloid carcinoma cell line: HelaS3 ENCODE, biol_rep3.CNhs12327.10817-111B7	0
extraskeletal myxoid chondrosarcoma cell line:H-EMC-SS.CNhs10728.10410-106B5	0
fibrosarcoma cell line:HT-1080.CNhs11860.10758-110E2	0
giant cell carcinoma cell line:LU65.CNhs11274.10487-107B1	0
glassy cell carcinoma cell line:HOKUG.CNhs11824.10688-109F4	0
glioblastoma cell line:A172, tech_rep2.CNhs11248.10444-106F3	0
glioblastoma cell line:A172.CNhs11185.10444-106F3	0
glioma cell line:GI-1.CNhs10731.10413-106B8	0
granulosa cell tumor cell line:KGN.CNhs11740.10624-108H3	0
hairy cell leukemia cell line:Mo.CNhs11843.10712-109I1	0
hepatic mesenchymal tumor cell line:LI90.CNhs11868.10778-110G4	0
hepatocellular carcinoma cell line: HepG2 ENCODE, biol_rep1.CNhs12328.10818-111B8	0
hepatocellular carcinoma cell line: HepG2 ENCODE, biol_rep2.CNhs12329.10819-111B9	0
hepatocellular carcinoma cell line: HepG2 ENCODE, biol_rep3.CNhs12330.10820-111C1	0
hepatoma cell line:Li-7.CNhs11271.10484-107A7	0
hereditary spherocytic anemia cell line:WIL2-NS.CNhs11891.10808-111A7	0
immature langerhans cells, donor1.CNhs13537.11904-125F5	0
immature langerhans cells, donor2.CNhs13480.11905-125F6	0
keratoacanthoma cell line:HKA-1.CNhs11880.10791-110H8	0
large cell non-keratinizing squamous carcinoma cell line:SKG-II-SF.CNhs11825.10692-109F8	0
leiomyoblastoma cell line:G-402.CNhs11848.10721-110A1	0
leiomyoma cell line:10964C.CNhs11722.10569-108B2	0
leiomyoma cell line:15242A.CNhs11723.10570-108B3	0
leiomyoma cell line:15425.CNhs11724.10571-108B4	0
lens epithelial cell line:SRA 01/04.CNhs11750.10647-109A8	0
liposarcoma cell line:KMLS-1.CNhs11870.10782-110G8	0
lung adenocarcinoma cell line:PC-14.CNhs10726.10408-106B3	0
lymphoma, malignant, hairy B-cell cell line:MLMA.CNhs11935.10775-110G1	0
malignant trichilemmal cyst cell line:DJM-1.CNhs10730.10412-106B7	0
medulloblastoma cell line:ONS-76.CNhs11861.10759-110E3	0
meningioma cell line:HKBMM.CNhs11945.10691-109F7	0
mesenchymal precursor cell - adipose, donor1.CNhs12363.11747-123G1	0
mesenchymal precursor cell - adipose, donor2.CNhs12364.11748-123G2	0
mesenchymal precursor cell - adipose, donor3.CNhs12365.11749-123G3	0
mesenchymal precursor cell - bone marrow, donor1.CNhs12366.11750-123G4	0
mesenchymal precursor cell - bone marrow, donor2.CNhs12367.11751-123G5	0
mesenchymal precursor cell - bone marrow, donor3.CNhs13098.11840-124H4	0
mesenchymal precursor cell - cardiac, donor1.CNhs12368.11752-123G6	0
mesenchymal precursor cell - cardiac, donor2.CNhs12369.11753-123G7	0
mesenchymal precursor cell - cardiac, donor3.CNhs12370.11754-123G8	0
mesenchymal precursor cell - cardiac, donor4.CNhs12371.11755-123G9	0
mesenchymal precursor cell - ovarian cancer left ovary, donor1.CNhs12372.11756-123H1	0
mesenchymal precursor cell - ovarian cancer left ovary, donor2.CNhs13092.11833-124G6	0
mesenchymal precursor cell - ovarian cancer left ovary, donor3.CNhs12376.11760-123H5	0
mesenchymal precursor cell - ovarian cancer left ovary, donor4.CNhs13094.11836-124G9	0
mesenchymal precursor cell - ovarian cancer metastasis, donor1.CNhs12374.11758-123H3	0
mesenchymal precursor cell - ovarian cancer metastasis, donor2.CNhs13093.11835-124G8	0
mesenchymal precursor cell - ovarian cancer metastasis, donor3.CNhs12378.11762-123H7	0
mesenchymal precursor cell - ovarian cancer metastasis, donor4.CNhs13097.11838-124H2	0
mesenchymal precursor cell - ovarian cancer right ovary, donor1.CNhs12373.11757-123H2	0
mesenchymal precursor cell - ovarian cancer right ovary, donor2.CNhs12375.11759-123H4	0
mesenchymal precursor cell - ovarian cancer right ovary, donor3 (SOC-57-02).CNhs12377.11761-123H6	0
mesenchymal precursor cell - ovarian cancer right ovary, donor3 (SOC-57-02-G).CNhs13507.11842-124H6	0
mesenchymal precursor cell - ovarian cancer right ovary, donor4.CNhs13096.11837-124H1	0
mesenchymal stem cell line:Hu5/E18.CNhs11718.10568-108B1	0
mesenchymal stem cells (adipose derived), adipogenic induction, 00hr00min, biol_rep2.CNhs13420.13230-141I8	0
mesenchymal stem cells (adipose derived), adipogenic induction, 00hr00min, biol_rep3.CNhs13421.13231-141I9	0
mesodermal tumor cell line:HIRS-BM.CNhs12191.10696-109G3	0
mesothelioma cell line:Mero-41.CNhs13067.10851-111F5	0
mesothelioma cell line:Mero-82.CNhs13069.10853-111F7	0
mesothelioma cell line:NCI-H2452.CNhs13064.10848-111F2	0
migratory langerhans cells, donor2.CNhs13536.11902-125F3	0
migratory langerhans cells, donor3.CNhs13547.11903-125F4	0
mucinous cystadenocarcinoma cell line:MCAS.CNhs11873.10784-110H1	0
mycosis fungoides, T cell lymphoma cell line:HuT 102 TIB-162.CNhs11858.10744-110C6	0
myeloma cell line:PCM6.CNhs11258.10474-106I6	0
myxofibrosarcoma cell line:MFH-ino.CNhs11729.10600-108E6	0
myxofibrosarcoma cell line:NMFH-1.CNhs11821.10684-109E9	0
nasal epithelial cells, donor1, tech_rep1.CNhs12589.12226-129F3	0
nasal epithelial cells, donor2.CNhs12574.12227-129F4	0
neuroblastoma cell line:CHP-134.CNhs11276.10508-107D4	0
neuroblastoma cell line:NB-1.CNhs11284.10539-107G8	0
neuroblastoma cell line:NBsusSR.CNhs11818.10607-108F4	0
neuroectodermal tumor cell line:TASK1.CNhs11866.10774-110F9	0
neuroectodermal tumor cell line:FU-RPNT-1.CNhs11744.10637-108I7	0
neuroepithelioma cell line:SK-N-MC.CNhs11853.10728-110A8	0
neurofibroma cell line:Hs 53.T.CNhs11854.10729-110A9	0
oral squamous cell carcinoma cell line:Ca9-22.CNhs10752.10434-106E2	0
oral squamous cell carcinoma cell line:HSC-3.CNhs11717.10545-107H5	0
oral squamous cell carcinoma cell line:SAS.CNhs11810.10544-107H4	0
osteoclastoma cell line:Hs 706.T.CNhs11835.10704-109H2	0
osteosarcoma cell line:143B/TK^(-)neo^(R).CNhs11279.10510-107D6	0
pancreatic carcinoma cell line:NOR-P1.CNhs11832.10698-109G5	0
papillotubular adenocarcinoma cell line:TGBC18TKB.CNhs10734.10417-106C3	0
peripheral neuroectodermal tumor cell line:KU-SN.CNhs11830.10697-109G4	0
pharyngeal carcinoma cell line:Detroit 562.CNhs11849.10723-110A3	0
pleomorphic hepatocellular carcinoma cell line:SNU-387.CNhs11933.10706-109H4	0
prostate cancer cell line:DU145.CNhs11260.10490-107B4	0
prostate cancer cell line:PC-3.CNhs11243.10439-106E7	0
renal cell carcinoma cell line:OS-RC-2.CNhs10729.10411-106B6	0
renal cell carcinoma cell line:TUHR10TKB.CNhs11257.10471-106I3	0
retinoblastoma cell line:Y79.CNhs11267.10475-106I7	0
rhabdomyosarcoma cell line:KYM-1.CNhs11877.10787-110H4	0
salivary acinar cells, donor2.CNhs12811.11772-123I8	0
salivary acinar cells, donor3.CNhs12812.11773-123I9	0
schwannoma cell line:HS-PSS, tech_rep2.CNhs11245.10442-106F1	0
schwannoma cell line:HS-PSS.CNhs11183.10442-106F1	0
serous adenocarcinoma cell line:SK-OV-3-R, biol_rep1.CNhs13099.11841-124H5	0
signet ring carcinoma cell line:Kato III.CNhs10753.10436-106E4	0
small cell gastrointestinal carcinoma cell line:ECC10.CNhs11736.10610-108F7	0
spindle cell sarcoma cell line:Hs 132.T.CNhs11857.10737-110B8	0
splenic lymphoma with villous lymphocytes cell line:SLVL.CNhs10741.10424-106D1	0
squamous cell carcinoma cell line:T3M-5.CNhs11739.10616-108G4	0
synovial sarcoma cell line:HS-SY-II.CNhs11244.10441-106E9	0
tenocyte, donor1.CNhs12639.11763-123H8	0
tenocyte, donor3.CNhs12641.11768-123I4	0
teratocarcinoma cell line:PA-1.CNhs11890.10807-111A6	0
thyroid carcinoma cell line:TCO-1.CNhs11872.10783-110G9	0
tridermal teratoma cell line:HGRT.CNhs11828.10694-109G1	0
tubular adenocarcinoma cell line:SUIT-2.CNhs11883.10797-110I5	0
xeroderma pigentosum b cell line:XPL 17.CNhs11813.10563-108A5	0
