# Supplementary material for: Carbonic anhydrase related protein expression in astrocytomas and oligodendroglial tumors
Source: BMC Cancer. 2018 May 23;18:584. doi: 10.1186/s12885-018-4493-4 (PMC5966923; doi:10.1186/s12885-018-4493-4)
Supplement: Supplementary file 2 — Table S2. Expression of CA11 CAGE peak, as derived from the FANTOM project. (XLSX 45 kb) [file 12885_2018_4493_MOESM2_ESM.xlsx]

## Sheet: FANTOM.CA11_expression.supp_table_sx3
Sample	p1@CA11	p2@CA11	p3@CA11	p4@CA11	p5@CA11
middle temporal gyrus, donor10252.CNhs12316.10156-103A3	180.7	78.39	17.42	12.31	7.33
medial temporal gyrus, adult, donor10252.CNhs12310.10150-102I6	161.37	69.86	18.03	9.51	9.26
amygdala, adult, donor10252.CNhs12311.10151-102I7	145.45	85.81	11.39	6.33	6.75
parietal lobe, adult, donor10252.CNhs12317.10157-103A4	145.3	65.11	19.43	11.99	6.82
caudate nucleus, adult, donor10252.CNhs12321.10164-103B2	143.99	55.23	12.9	6.39	8.2
occipital cortex, adult, donor10252.CNhs12320.10163-103B1	139.68	58.43	23.79	12.77	8.62
cerebral meninges, adult.CNhs12840.10188-103D8	128.56	41.46	12.94	9.43	8.99
temporal lobe, adult, pool1.CNhs10637.10031-101E4	111.91	31.89	6.46	3.74	7.41
olfactory region, adult.CNhs12611.10195-103E6	110.29	42.95	11.14	5.33	9.2
putamen, adult, donor10196.CNhs12324.10176-103C5	105.42	36.92	8.17	5.97	9.58
occipital pole, adult, pool1.CNhs10643.10036-101E9	102.98	32.92	7.81	5.26	5.12
insula, adult, pool1.CNhs10646.10039-101F3	100.91	36.87	5.77	3.16	6.5
hippocampus, adult, donor10252.CNhs12312.10153-102I9	96.43	67.28	18.93	8.44	6.13
postcentral gyrus, adult, pool1.CNhs10638.10032-101E5	91.36	33.02	8.48	5.13	5.66
frontal lobe, adult, pool1.CNhs10647.10040-101F4	85.85	28.93	6.39	3.8	5.63
nucleus accumbens, adult, pool1.CNhs10644.10037-101F1	82.15	32.05	6.17	3.15	6.36
parietal lobe, adult, pool1.CNhs10641.10034-101E7	79.4	30.12	5.96	3.55	3.55
extraskeletal myxoid chondrosarcoma cell line:H-EMC-SS.CNhs10728.10410-106B5	77.4	20.65	0.18	1.5	13.86
brain, adult, pool1.CNhs10617.10012-101C3	76.44	30.52	7.33	4.08	4.92
paracentral gyrus, adult, pool1.CNhs10642.10035-101E8	73.75	28.43	6.55	3.11	5.27
brain, adult, donor1.CNhs11796.10084-102B3	58.16	11.63	7.75	7.75	3.88
cerebellum, adult, donor10252.CNhs12323.10166-103B4	56.51	65.79	11.83	28.42	3.76
cerebellum, adult, pool1.CNhs11795.10083-102B2	52.31	22.46	10.34	23.94	3.84
diencephalon, adult.CNhs12610.10193-103E4	51.07	16.4	16.63	10.07	7.96
occipital lobe, adult, donor1.CNhs11787.10076-102A4	46.15	16	21.95	12.31	7.38
medial temporal gyrus - adult, donor10196.CNhs13809.10183-103D3	40.51	17.08	11.23	6.1	4.51
amygdala - adult, donor10196.CNhs13793.10167-103B5	39.77	5.96	12.92	9.94	5.96
globus pallidus, adult, donor10252.CNhs12319.10161-103A8	36.69	18.35	30.67	10.4	4.52
parietal lobe - adult, donor10196.CNhs13797.10171-103B9	35.93	10.94	13.28	6.25	8.59
medial frontal gyrus - adult, donor10196.CNhs13796.10170-103B8	34.56	9.75	9.75	6.2	5.32
caudate nucleus - adult, donor10196.CNhs13802.10177-103C6	34.54	14.17	6.2	11.51	8.86
thalamus, adult, donor10252.CNhs12314.10154-103A1	33.41	22.13	27.2	9.21	3.52
occipital cortex - adult, donor10196.CNhs13798.10172-103C1	31.17	9.92	14.17	15.59	7.08
hippocampus - adult, donor10196.CNhs13795.10169-103B7	23.86	12.72	7.16	7.95	7.16
rhabdomyosarcoma cell line:KYM-1.CNhs11877.10787-110H4	21.39	15.34	1.86	4.07	2.32
globus pallidus - adult, donor10196.CNhs13801.10175-103C4	18.61	3.6	12.61	4.8	4.8
cerebellum - adult, donor10196.CNhs13799.10173-103C2	16.78	12.21	10.68	28.99	1.53
Clontech Human Universal Reference Total RNA, pool1.CNhs10608.10000-101A1	16.37	7.79	2.42	1.57	1.31
Pericytes, donor1.CNhs11317.11491-119E6	15.08	13.31	1.76	11.94	1.76
mesothelioma cell line:ACC-MESO-4.CNhs11264.10494-107B8	15.01	9.86	0.64	3.43	0.64
pons, adult, pool1.CNhs10640.10033-101E6	13.19	11.01	5.17	3.4	1.5
non-small cell lung cancer cell line:NCI-H1385.CNhs12193.10730-110B1	12.81	8.81	2.4	3.2	0.8
Wilms' tumor cell line:G-401.CNhs11892.10809-111A8	12.71	14.53	1.28	4.06	2.99
locus coeruleus, adult, donor10252.CNhs12322.10165-103B3	11.5	12.96	16.53	7.27	1.06
pineal gland, adult, donor10252.CNhs12228.10160-103A7	11.1	10.42	19.17	9.75	5.72
medulla oblongata, adult, donor10252.CNhs12315.10155-103A2	10.98	13.53	14.98	8.54	0.67
small cell lung carcinoma cell line:WA-hT.CNhs11812.10562-108A4	8.3	10.27	2.42	2.87	1.66
pineal gland - adult, donor10196.CNhs13804.10179-103C8	8.04	13.39	17.14	9.11	9.11
brain, fetal, pool1.CNhs11797.10085-102B4	7.98	0	3.99	2	0
spinal cord, adult, donor10252.CNhs12227.10159-103A6	7.72	7.13	19.9	15.45	1.19
spinal cord, fetal, donor1.CNhs11764.10056-101H2	7.61	2.11	2.96	2.96	3.8
corpus callosum, adult, pool1.CNhs10649.10042-101F6	7.21	7.21	7.01	3.64	1.15
substantia nigra, adult, donor10252.CNhs12318.10158-103A5	7.17	7.02	31.53	9.6	0.72
locus coeruleus - adult, donor10196.CNhs13808.10182-103D2	7.11	5.82	13.83	5.3	1.16
synovial sarcoma cell line:HS-SY-II.CNhs11244.10441-106E9	6.94	6.31	2.37	2.84	2.52
retina, adult, pool1.CNhs10636.10030-101E3	6.86	6.43	1.79	2.29	0.86
neuroectodermal tumor cell line:FU-RPNT-2.CNhs11753.10663-109C6	6.44	7.56	4.21	8.06	1.86
endometrial carcinoma cell line:OMC-2.CNhs11266.10497-107C2	6.26	3.42	0.28	4.55	1.71
leiomyoblastoma cell line:G-402.CNhs11848.10721-110A1	5.09	5.09	2.29	2.8	0
H9 Embryoid body cells, melanocytic induction, day00, biol_rep3 (H9EB-3 d0).CNhs12908.12823-136I6	5.05	6.31	0	1.26	0
ovary, adult, pool1.CNhs10626.10020-101D2	5.04	6.17	2.71	4.66	0.6
medulla oblongata, adult, pool1.CNhs10645.10038-101F2	5.03	9.13	5.34	2.55	1.61
thalamus - adult, donor10196.CNhs13794.10168-103B6	4.98	5.8	11.61	9.12	1.66
Wilms' tumor cell line:HFWT.CNhs11728.10597-108E3	4.81	5.77	4.81	4.81	0.96
anaplastic squamous cell carcinoma cell line:RPMI 2650.CNhs11889.10805-111A4	4.64	4.43	1.69	2.96	1.48
Retinal Pigment Epithelial Cells, donor1.CNhs11338.11528-119I7	4.59	5.25	1.97	4.92	0.66
Pericytes, donor2.CNhs12079.11571-120E5	4.46	5.15	1.37	6.18	0.69
uterus, adult, pool1.CNhs11676.10100-102D1	4.28	3.79	0.49	3.79	0.24
Mesothelial Cells, donor3.CNhs12012.11402-118D7	4.2	1.3	1.3	0.7	1.1
Hepatic Stellate Cells (lipocyte), donor1.CNhs11335.11524-119I3	4.12	1.65	0.82	0	0
carcinoid cell line:SK-PN-DW.CNhs11846.10719-109I8	4.08	3.21	5.25	6.71	1.46
H9 Embryonic Stem cells, biol_rep2 (H9ES-2).CNhs12824.12724-135G6	4.03	7.93	0.37	2.32	0.98
eye, fetal, donor1.CNhs11762.10054-101G9	3.84	0.9	7.68	6.33	1.36
adrenal cortex adenocarcinoma cell line:SW-13.CNhs11893.10810-111A9	3.76	7.4	4	4.98	2.06
iPS differentiation to neuron, control donor C32-CRL1502, day00, rep2.CNhs13839.13437-144E8	3.74	6.23	1.66	3.74	0.42
spinal cord - adult, donor10196.CNhs13807.10181-103D1	3.73	4.12	10.99	5.5	2.55
teratocarcinoma cell line:NCR-G1.CNhs11884.10798-110I6	3.55	6.84	1.65	4.56	0.89
H9 Embryoid body cells, melanocytic induction, day00, biol_rep2 (H9EB-2 d0).CNhs12825.12725-135G7	3.52	3.52	0.73	1.35	0.93
Renal Mesangial Cells, donor3.CNhs12121.11679-122H5	3.51	3.01	1	2.01	0
thyroid, adult, pool1.CNhs10634.10028-101E1	3.5	1.78	1.72	2.1	0.51
salivary acinar cells, donor3.CNhs12812.11773-123I9	3.46	4.15	3.46	6.22	1.38
pituitary gland, adult, donor10252.CNhs12229.10162-103A9	3.41	2.96	3.41	3.41	0.91
H9 Embryoid body cells, melanocytic induction, day00, biol_rep1 (H9EB-1 d0).CNhs12822.12627-134E8	3.37	8.25	0.23	3.83	1.63
parietal lobe, fetal, donor1.CNhs11782.10072-101I9	3.28	0	6.56	2.19	0.55
Fibroblast - Choroid Plexus, donor1.CNhs11319.11492-119E7	3.18	4.24	0	3.78	0.3
Lens Epithelial Cells, donor2.CNhs12568.11609-120I7	3.13	4.75	0.7	3.36	0.93
dura mater, adult, donor1.CNhs10648.10041-101F5	3.1	3.66	0.25	0.51	0.13
mesothelioma cell line:Mero-95.CNhs13073.10856-111G1	3.07	0.88	0.88	1.32	0.22
teratocarcinoma cell line:PA-1.CNhs11890.10807-111A6	3.03	4.67	0.13	2.14	0.38
Mesothelial Cells, donor1.CNhs10850.11247-116E5	3.01	0.9	0.6	0	0.6
Anulus Pulposus Cell, donor2.CNhs12064.11463-119B5	2.98	2.65	1.33	3.31	0
seminal vesicle, adult.CNhs12851.10201-103F3	2.96	1.27	2.54	5.08	0
neuroblastoma cell line:CHP-134.CNhs11276.10508-107D4	2.94	9.72	1.53	5.5	0.13
H9 Embryonic Stem cells, biol_rep3 (H9ES-3).CNhs12837.12822-136I5	2.92	7.82	0.53	3.84	1.33
HES3-GFP Embryonic Stem cells, cardiomyocytic induction, day00, biol_rep3 (UH-3).CNhs13738.13366-143F9	2.92	7.3	0	2.92	1.46
medulla oblongata - adult, donor10196.CNhs13800.10174-103C3	2.87	2.87	5.16	3.44	2.87
optic nerve, donor1.CNhs13449.10277-104E7	2.86	1.43	17.13	4.28	0
neuroblastoma cell line:NBsusSR.CNhs11818.10607-108F4	2.83	3.62	1.42	1.89	1.1
epithelioid sarcoma cell line:HS-ES-1.CNhs11247.10443-106F2	2.75	1.72	0.34	2.41	0
ductal cell carcinoma cell line:MIA Paca2.CNhs11259.10488-107B2	2.67	2.91	0.24	4.86	0.24
gastric cancer cell line:AZ521.CNhs11286.10549-107H9	2.63	5.73	3.32	5.38	1.15
Meningeal Cells, donor2.CNhs12080.11573-120E7	2.62	3.05	0.44	0.44	0
small cell gastrointestinal carcinoma cell line:ECC10.CNhs11736.10610-108F7	2.59	12.53	7.36	21.09	0.8
salivary gland, adult, pool1.CNhs11677.10093-102C3	2.58	2.58	0.43	1.29	0
gall bladder, adult.CNhs12848.10198-103E9	2.56	1.71	2.35	1.71	0.21
Fibroblast - Cardiac, donor3.CNhs12027.11417-118F4	2.47	0.49	0.74	0	0.25
Cardiac Myocyte, donor1.CNhs12341.11525-119I4	2.44	0	0	0	0
Renal Mesangial Cells, donor1.CNhs11333.11518-119H6	2.44	1.9	1.35	1.63	0.27
lens epithelial cell line:SRA 01/04.CNhs11750.10647-109A8	2.39	0	2.39	1.2	0
ductus deferens, adult.CNhs12846.10196-103E7	2.37	1.97	2.76	3.16	0
iPS differentiation to neuron, control donor C32-CRL1502, day00, rep1.CNhs13826.13433-144E4	2.34	9.9	0.28	2.48	0.96
Neurons, donor1.CNhs12338.11494-119E9	2.32	2.32	2.32	1.55	1.55
Neural stem cells, donor1.CNhs11063.11275-116H6	2.29	1.27	0.76	2.54	0.76
bronchioalveolar carcinoma cell line:NCI-H358.CNhs11840.10709-109H7	2.29	1.53	3.05	0.76	1.02
myxofibrosarcoma cell line:MFH-ino.CNhs11729.10600-108E6	2.27	0	1.14	1.7	0
Fibroblast - Cardiac, donor1.CNhs12498.11268-116G8	2.24	1.12	1.12	0	0
heart, adult, pool1.CNhs10621.10016-101C7	2.23	0.67	1.34	1.34	0
neuroepithelioma cell line:SK-N-MC.CNhs11853.10728-110A8	2.23	4.47	0	1.12	0
kidney, adult, pool1.CNhs10622.10017-101C8	2.21	2.29	1.42	0.87	0.32
aorta, adult, pool1.CNhs11760.10052-101G7	2.19	0.6	2.59	1.99	0.2
Neurons, donor2.CNhs12726.11574-120E8	2.18	2.68	1.01	2.01	0.67
glioblastoma cell line:A172, tech_rep2.CNhs11248.10444-106F3	2.17	0.95	0.27	0.68	0
colon carcinoma cell line:COLO-320.CNhs10737.10420-106C6	2.16	1.08	3.03	2.81	0.22
temporal lobe, fetal, donor1, tech_rep2.CNhs12996.10063-101H9	2.14	1.84	6.43	2.75	0.31
left atrium, adult, donor1.CNhs11790.10079-102A7	2.14	0	1.43	2.14	0
testis, adult, pool2.CNhs12998.10096-102C6	2.14	0	1.07	0.27	0.54
lung adenocarcinoma cell line:PC-14.CNhs10726.10408-106B3	2.11	0.7	1.41	0	0
endometrial stromal sarcoma cell line:OMC-9.CNhs11249.10448-106F7	2.08	2.08	3.19	3.47	0.28
mesenchymal precursor cell - bone marrow, donor1.CNhs12366.11750-123G4	2.08	1.33	0.95	0.38	0
lung, right lower lobe, adult, donor1.CNhs11786.10075-102A3	2.07	0	2.49	0.41	0
astrocytoma cell line:TM-31.CNhs10742.10425-106D2	2.05	2.76	1.64	0.51	0.41
mesenchymal precursor cell - bone marrow, donor2.CNhs12367.11751-123G5	2.01	1.26	2.77	1.01	0.25
Nucleus Pulposus Cell, donor2.CNhs12019.11409-118E5	2	1.5	1.5	0	0
kidney, fetal, pool1.CNhs10652.10045-101F9	1.99	1.78	0.84	1.31	0.42
Skeletal muscle cells differentiated into Myotubes - multinucleated, donor1.CNhs11084.11282-116I4	1.96	0.98	0.09	1.07	0
gall bladder carcinoma cell line:TGBC14TKB.CNhs11256.10470-106I2	1.96	1.96	1.76	3.32	1.76
Retinal Pigment Epithelial Cells, donor3.CNhs12733.11689-122I6	1.95	0.98	2.28	2.6	0
Prostate Epithelial Cells (polarized), donor1.CNhs10882.11253-116F2	1.93	1.81	1.45	2.54	0.85
iPS differentiation to neuron, control donor C11-CRL2429, day00, rep2.CNhs13822.13425-144D5	1.93	5.63	0.48	1.29	0.48
tridermal teratoma cell line:HGRT.CNhs11828.10694-109G1	1.93	3.86	0	1.93	1.93
pituitary gland - adult, donor10196.CNhs13805.10180-103C9	1.82	1.82	1.21	4.86	0
vein, adult.CNhs12844.10191-103E2	1.81	1.41	3.02	1.21	0
Retinal Pigment Epithelial Cells, donor0.CNhs10842.11215-116A9	1.8	2.31	0.26	1.54	0.51
Hepatocyte, donor3.CNhs12626.11684-122I1	1.77	0	0	0	0
cervix, adult, pool1.CNhs10618.10013-101C4	1.77	5	1.77	3.15	0.15
temporal lobe, fetal, donor1, tech_rep1.CNhs11772.10063-101H9	1.75	2.18	10.91	3.05	0.87
Mesothelial Cells, donor2.CNhs12197.12156-128G5	1.74	0	0.87	0	0
testis, adult, pool1.CNhs10632.10026-101D8	1.74	1.06	0.38	1.06	0
Fibroblast - Choroid Plexus, donor2.CNhs12344.11572-120E6	1.73	1.73	1.15	3.46	0.58
Melanocyte, donor3 (MC+3).CNhs13406.12837-137B2	1.71	1.43	1.14	0.29	0.29
melanoma cell line:G-361.CNhs11254.10465-106H6	1.71	0.86	0.57	1.14	0.57
neuroectodermal tumor cell line:FU-RPNT-1.CNhs11744.10637-108I7	1.7	4.25	9.57	9.57	1.49
heart - mitral valve, adult.CNhs12855.10205-103F7	1.68	1.95	2.51	1.95	0
mesenchymal precursor cell - cardiac, donor2.CNhs12369.11753-123G7	1.66	0.91	0.91	0.3	0.15
prostate, adult, pool1.CNhs10628.10022-101D4	1.65	2.59	2.04	1.41	0.08
Anulus Pulposus Cell, donor1.CNhs10876.11248-116E6	1.61	2.35	1.11	0.87	0.12
sacrococcigeal teratoma cell line:HTST.CNhs11829.10695-109G2	1.6	0	0	0	1.6
Nucleus Pulposus Cell, donor1.CNhs10881.11252-116F1	1.59	1.1	0.98	1.35	0.37
Ciliary Epithelial Cells, donor3.CNhs12009.11399-118D4	1.58	2.9	0.44	1.14	0.35
glioblastoma cell line:A172.CNhs11185.10444-106F3	1.57	1.26	0.63	0.84	0
Melanocyte - light, donor1.CNhs11303.11274-116H5	1.53	0.76	0.76	0	0.38
Ciliary Epithelial Cells, donor1.CNhs10871.11242-116D9	1.51	3.78	0.19	2.36	0.28
throat, fetal, donor1.CNhs11770.10061-101H7	1.43	0.24	0.24	2.62	0
neuroblastoma cell line:NH-12.CNhs11811.10555-107I6	1.42	7.32	0.98	3.6	0.11
Lens Epithelial Cells, donor3.CNhs12572.11690-122I7	1.41	0.94	0.12	0.35	0.23
merkel cell carcinoma cell line:MKL-1.CNhs12838.10843-111E6	1.41	6.09	4.68	8.9	1.41
thyroid, fetal, donor1.CNhs11769.10060-101H6	1.41	0	1.62	1.82	0
epididymis, adult.CNhs12847.10197-103E8	1.4	1.4	3.32	1.05	1.22
gastric adenocarcinoma cell line:MKN1.CNhs11737.10614-108G2	1.4	0.2	0.6	1.4	1.2
heart, adult, diseased post-infarction, donor1.CNhs11757.10050-101G5	1.4	0.4	1.2	0.4	1
mesenchymal precursor cell - adipose, donor2.CNhs12364.11748-123G2	1.4	0	0	0.7	0
cervical cancer cell line:ME-180.CNhs11289.10553-107I4	1.39	1.81	3.63	1.53	0.98
mesenchymal precursor cell - ovarian cancer metastasis, donor3.CNhs12378.11762-123H7	1.35	0.15	0.9	0.15	0
embryonic pancreas cell line:1B2C6.CNhs11731.10604-108F1	1.33	0	1.33	0.66	0
Smooth Muscle Cells - Brain Vascular, donor2.CNhs11900.11315-117D1	1.27	1.27	0.32	0.32	0
oral squamous cell carcinoma cell line:SAS.CNhs11810.10544-107H4	1.27	0	0.12	0.35	0.12
giant cell carcinoma cell line:Lu99B.CNhs10751.10433-106E1	1.24	2.86	0.25	3.11	0.25
mesothelioma cell line:Mero-84.CNhs13072.10855-111F9	1.24	0.31	0	0.62	0
carcinosarcoma cell line:JHUCS-1.CNhs11747.10642-109A3	1.22	1.56	2.08	7.99	0
CD14+ monocytes - treated with lipopolysaccharide, donor1.CNhs13470.11865-125B2	1.21	0	0.61	0	0
duodenum, fetal, donor1, tech_rep1.CNhs11781.10071-101I8	1.21	0	2.42	1.21	0
amniotic membrane cells, donor2.CNhs12503.12236-129G4	1.19	0.89	2.67	2.38	0.3
embryonic pancreas cell line:2C6.CNhs11814.10603-108E9	1.19	0	0	1.19	0
prostate cancer cell line:DU145.CNhs11260.10490-107B4	1.18	0.59	1.54	2.13	0.59
gastric adenocarcinoma cell line:MKN45.CNhs11819.10612-108F9	1.15	1.15	2.31	1.87	0.14
Smooth Muscle Cells - Brain Vascular, donor1.CNhs10863.11234-116D1	1.12	2.98	0	0.74	0
Ciliary Epithelial Cells, donor2.CNhs11966.11323-117D9	1.11	1.11	0.22	1.11	0.22
retinoblastoma cell line:Y79.CNhs11267.10475-106I7	1.11	1.9	2.21	7.27	0.47
oral squamous cell carcinoma cell line:HSC-3.CNhs11717.10545-107H5	1.1	1.28	0.92	0.18	0.55
Mesenchymal Stem Cells - amniotic membrane, donor1.CNhs11349.11547-120B8	1.06	1.86	0.27	1.06	0
squamous cell carcinoma cell line:T3M-5.CNhs11739.10616-108G4	1.06	0	0.35	0	0
duodenum, fetal, donor1, tech_rep2.CNhs12997.10071-101I8	1.06	0.53	0	1.06	0.53
clear cell carcinoma cell line:JHOC-5.CNhs11745.10638-108I8	1.05	1.48	1.05	1.27	0.63
embryonic kidney cell line: HEK293/SLAM infection, 24hr.CNhs11047.10451-106G1	1.05	0.75	0.6	1.05	0
Mesenchymal Stem Cells - amniotic membrane, donor2.CNhs12104.11627-122B7	1.04	0	2.08	0	1.04
occipital lobe, fetal, donor1.CNhs11784.10073-102A1	1.01	0.5	3.53	2.77	0.25
colon, adult, donor1.CNhs11794.10082-102B1	1	0	2.99	1	1
penis, adult.CNhs12850.10200-103F2	0.99	0	2.48	2.48	0
Intestinal epithelial cells (polarized), donor1.CNhs10875.11246-116E4	0.98	1.35	1.23	2.21	0.37
Keratocytes, donor1.CNhs11337.11527-119I6	0.98	0	0.33	0.33	0.33
leiomyoma cell line:15425.CNhs11724.10571-108B4	0.98	0.33	0.65	0	0
smooth muscle, adult, pool1.CNhs11755.10048-101G3	0.98	1.23	4.41	2.21	0
large cell lung carcinoma cell line:IA-LM.CNhs11277.10509-107D5	0.95	2.53	1.06	1.8	0.42
spleen, adult, pool1.CNhs10631.10025-101D7	0.94	0.47	1.97	0.47	0
Fibroblast - Cardiac, donor4.CNhs11909.11452-119A3	0.93	0.93	0.31	0.62	0
heart - pulmonic valve, adult.CNhs12856.10206-103F8	0.92	0.69	1.15	1.6	0.23
mesenchymal precursor cell - cardiac, donor1.CNhs12368.11752-123G6	0.92	0.23	0.69	0	0
Fibroblast - Lymphatic, donor1.CNhs11322.11506-119G3	0.91	0	0.91	0	0
liposarcoma cell line:SW 872.CNhs11851.10726-110A6	0.91	0.79	1.13	0.68	0.34
rectum, fetal, donor1.CNhs11777.10067-101I4	0.91	0	0.91	2.74	0
hepatoma cell line:Li-7.CNhs11271.10484-107A7	0.89	1.08	0.39	0.79	0.39
mesenchymal precursor cell - bone marrow, donor3.CNhs13098.11840-124H4	0.89	0	2.67	1.78	0
cervical cancer cell line:D98-AH2.CNhs11288.10552-107I3	0.87	1.42	1.85	1.96	0.22
esophagus, adult, pool1.CNhs10620.10015-101C6	0.87	1.94	4.36	1.45	0
merkel cell carcinoma cell line:MS-1.CNhs12839.10844-111E7	0.87	2.61	1.59	1.01	0.14
Iris Pigment Epithelial Cells, donor1.CNhs12596.11530-119I9	0.86	0.86	0.17	0.34	0.17
leiomyoma cell line:15242A.CNhs11723.10570-108B3	0.86	0	0	0	0
lung, adult, pool1.CNhs10625.10019-101D1	0.85	0.85	0.85	0.75	0
salivary acinar cells, donor2.CNhs12811.11772-123I8	0.85	1.88	2.22	3.24	0.68
throat, adult.CNhs12858.10209-103G2	0.85	0.85	1.71	1.28	0
acute myeloid leukemia (FAB M6) cell line:EEB.CNhs13059.10835-111D7	0.84	0.28	0.84	1.11	0
salivary acinar cells, donor1.CNhs12810.11771-123I7	0.83	0.41	2.28	1.24	0
Melanocyte, donor1 (MC+1).CNhs12816.12641-134G4	0.82	0.41	0.1	0.1	0.31
anaplastic large cell lymphoma cell line:Ki-JK.CNhs11881.10795-110I3	0.82	0.99	4.45	1.65	0
chorionic membrane cells, donor2.CNhs12506.12239-129G7	0.82	0.37	0.73	0.82	0.09
papillary adenocarcinoma cell line:8505C.CNhs11716.10437-106E5	0.82	0.49	0.49	0.16	0.66
Nucleus Pulposus Cell, donor3.CNhs12063.11462-119B4	0.81	0	1.09	1.36	0
uterus, fetal, donor1.CNhs11763.10055-101H1	0.81	0.81	2.03	2.44	0.41
colon, adult, pool1.CNhs10619.10014-101C5	0.8	1.5	2.57	1.06	0
oral squamous cell carcinoma cell line:Ca9-22.CNhs10752.10434-106E2	0.79	1.18	1.08	0.59	0.29
epidermoid carcinoma cell line:A431.CNhs10743.10426-106D3	0.78	1.37	2.74	1.47	0.1
Corneal Epithelial Cells, donor1.CNhs11336.11526-119I5	0.73	0.73	2.19	0.36	0.36
mesothelioma cell line:Mero-82.CNhs13069.10853-111F7	0.73	0	0.49	0.73	0
large cell lung carcinoma cell line:NCI-H460.CNhs12806.10839-111E2	0.72	0.72	0.54	0.54	0.54
somatostatinoma cell line:QGP-1.CNhs11869.10781-110G7	0.71	4.71	0.47	0.24	0.47
rhabdomyosarcoma cell line:RMS-YM.CNhs11269.10477-106I9	0.7	1.22	0.17	2.09	0.17
acute myeloid leukemia (FAB M5) cell line:P31/FUJ.CNhs13051.10770-110F5	0.69	0.69	1.37	0.34	0.34
medulloblastoma cell line:D283 Med.CNhs12805.10838-111E1	0.69	1.66	1.8	7.06	0.28
tongue, fetal, donor1.CNhs11768.10059-101H5	0.68	0	1.03	0.34	0
Cardiac Myocyte, donor2.CNhs12350.11605-120I3	0.67	1.34	1.34	0	0
Tracheal Epithelial Cells, donor2.CNhs11993.11369-118A1	0.67	0.67	0	1.34	0
heart, fetal, pool1.CNhs10653.10046-101G1	0.67	0.74	0.07	0.27	0
vagina, adult.CNhs12854.10204-103F6	0.67	0.67	8.65	2.66	0
Smooth Muscle Cells - Tracheal, donor3.CNhs12894.11674-122G9	0.66	0	0	0	0
embryonic pancreas cell line:1C3D3.CNhs11732.10605-108F2	0.66	0	1.65	0.66	0
small intestine, fetal, donor1.CNhs11773.10064-101I1	0.66	0	0.44	0.44	0
Fibroblast - skin spinal muscular atrophy, donor2.CNhs11911.11558-120D1	0.65	0.16	1.13	0.65	0.16
tongue, adult.CNhs12853.10203-103F5	0.65	1.31	2.39	1.74	0
Hair Follicle Dermal Papilla Cells, donor2.CNhs11979.11348-117G7	0.64	0.64	0	0.64	0
pharyngeal carcinoma cell line:Detroit 562.CNhs11849.10723-110A3	0.64	0.64	0.77	0.64	0.89
chronic myeloblastic leukemia (CML) cell line:KCL-22.CNhs11886.10801-110I9	0.63	1.73	0.78	0.16	0.16
Olfactory epithelial cells, donor1.CNhs13816.11933-125I7	0.62	0.42	1.66	0.21	0
colon, fetal, donor1.CNhs11780.10070-101I7	0.61	1.22	1.83	2.44	0
melanoma cell line:COLO 679.CNhs11281.10514-107E1	0.61	0	0	0	0.15
pagetoid sarcoma cell line:Hs 925.T.CNhs11856.10732-110B3	0.61	0.2	0.2	0	0
Melanocyte, donor2 (MC+2).CNhs13156.12739-135I3	0.6	0.3	0	0.3	0.6
Macrophage - monocyte derived, donor3.CNhs12003.11389-118C3	0.59	0.15	0.15	0	0.3
ductal cell carcinoma cell line:KLM-1.CNhs11100.10438-106E6	0.59	1.96	0.39	1.57	1.37
Skeletal Muscle Satellite Cells, donor2.CNhs11964.11321-117D7	0.58	0.29	0.15	0	0
Smooth Muscle Cells - Tracheal, donor1.CNhs11329.11513-119H1	0.58	1.74	2.32	1.74	0.58
Dendritic Cells - plasmacytoid, donor2.CNhs12196.11309-117C4	0.57	0	0	0	0
Smooth Muscle Cells - Brain Vascular, donor3.CNhs12004.11391-118C5	0.57	0.38	0	0.19	0
rectal cancer cell line:TT1TKB.CNhs11255.10469-106I1	0.56	0.28	0.28	0.28	1.12
Osteoblast, donor3.CNhs12036.11426-118G4	0.55	0.37	0	0.18	0
appendix, adult.CNhs12842.10189-103D9	0.55	1.66	1.93	0.83	0
mesenchymal precursor cell - ovarian cancer right ovary, donor2.CNhs12375.11759-123H4	0.55	0.18	0.18	0.36	0
testicular germ cell embryonal carcinoma cell line:NEC15.CNhs12362.10593-108D8	0.55	0.64	0.09	0.18	0.28
Mesenchymal Stem Cells - umbilical, donor1.CNhs11347.11539-120A9	0.54	0	1.09	0.54	0
Skeletal Muscle Satellite Cells, donor1.CNhs10869.11240-116D7	0.54	0.75	0.64	0.32	0.11
Whole blood (ribopure), donor090612, donation2.CNhs11673.12183-129A5	0.54	0	1.08	0	0
tonsil, adult, pool1.CNhs10654.10047-101G2	0.54	1.28	1.41	0.34	0.07
CD8+ T Cells, donor2.CNhs11956.11307-117C2	0.53	1.34	4.01	0.27	0.27
chorionic membrane cells, donor3.CNhs12380.12240-129G8	0.53	0	0.53	0.53	0
peripheral neuroectodermal tumor cell line:KU-SN.CNhs11830.10697-109G4	0.53	0.35	3.52	3.87	0.18
transitional-cell carcinoma cell line:JMSU1.CNhs11261.10492-107B6	0.53	1.07	0.85	1.28	0.32
Prostate Stromal Cells, donor3.CNhs12015.11405-118E1	0.52	0.13	0.52	0.39	0.13
SABiosciences XpressRef Human Universal Total RNA, pool1.CNhs10610.10002-101A5	0.52	0.31	0.93	0.31	0.1
breast carcinoma cell line:MCF7.CNhs11943.10482-107A5	0.52	0.26	0.26	0.52	0
Smooth Muscle Cells - Bronchial, donor1.CNhs11328.11512-119G9	0.51	0.51	0.51	0	0
Whole blood (ribopure), donor090309, donation1.CNhs11675.12179-129A1	0.51	1.52	2.03	0	0
lung adenocarcinoma cell line:A549.CNhs11275.10499-107C4	0.51	1.88	0.68	0.86	0
Chondrocyte - de diff, donor2.CNhs11372.11338-117F6	0.5	0	0.5	0.5	0
argyrophil small cell carcinoma cell line:TC-YIK.CNhs11725.10589-108D4	0.5	0.76	0.76	1.51	0
Aortic smooth muscle cell response to IL1b, 00hr00min, biol_rep2 (LK32).CNhs13369.12750-136A5	0.49	0	0	0	0
Chondrocyte - re diff, donor3.CNhs12021.11411-118E7	0.49	0	0.49	0	0.49
Endothelial Cells - Microvascular, donor3.CNhs12024.11414-118F1	0.49	1.46	0.24	0.98	0
epitheloid carcinoma cell line: HelaS3 ENCODE, biol_rep1.CNhs12325.10815-111B5	0.48	0.29	1.16	0.87	0.19
renal cell carcinoma cell line:TUHR10TKB.CNhs11257.10471-106I3	0.48	0.48	1.91	0	0
CD4+CD25+CD45RA+ naive regulatory T cells, donor2.CNhs13235.11796-124C5	0.47	0.95	1.89	0	0
CD8+ T Cells (pluriselect), donor090612, donation2.CNhs12184.12206-129D1	0.47	1.18	2.13	0.47	0
lung, fetal, donor1.CNhs11680.10068-101I5	0.47	0.47	0.79	1.26	0
small cell cervical cancer cell line:HCSC-1.CNhs11885.10800-110I8	0.47	1.17	2.81	1.17	1.17
small-cell gastrointestinal carcinoma cell line:ECC4.CNhs11734.10609-108F6	0.47	1.41	0.47	0.47	0
Basophils, donor3.CNhs12575.12243-129H2	0.46	0.62	0.15	0.31	0
Renal Cortical Epithelial Cells, donor1.CNhs11331.11516-119H4	0.45	0.45	0	0.45	0
mesenchymal precursor cell - adipose, donor1.CNhs12363.11747-123G1	0.45	0	0.15	0	0
serous cystadenocarcinoma cell line:HTOA.CNhs11827.10693-109F9	0.45	0.56	0.34	0.78	0
Esophageal Epithelial Cells, donor1.CNhs11323.11507-119G4	0.44	0.87	0.87	0.87	0.44
Fibroblast - Periodontal Ligament, donor4 (PL29).CNhs12493.11223-116B8	0.44	0	0	0	0
Hep-2 cells treated with Streptococci strain 5448, biol_rep2.CNhs13496.11891-125E1	0.44	0	0.65	0.22	0
Natural Killer Cells, donor2.CNhs11957.11311-117C6	0.43	0	3.02	0.65	0.22
Pancreatic stromal cells, donor1.CNhs10877.11249-116E7	0.43	0.17	0.26	0.17	0.09
Smooth Muscle Cells - Bronchial, donor2.CNhs12348.11592-120G8	0.43	0	1.71	0	0
trachea, adult, pool1.CNhs10635.10029-101E2	0.43	1.15	1.15	0.36	0.22
Endothelial Cells - Artery, donor1.CNhs12496.11264-116G4	0.42	0	0	0.42	0
Fibroblast - Gingival, donor3.CNhs12006.11394-118C8	0.41	0.21	0.62	0.62	0
Myoblast, donor2.CNhs11965.11322-117D8	0.41	1.03	1.23	0.41	0.21
epitheloid carcinoma cell line: HelaS3 ENCODE, biol_rep3.CNhs12327.10817-111B7	0.41	0.33	1.23	0.82	0.49
CD19+ B Cells (pluriselect), donor090325, donation2.CNhs12175.12174-128I5	0.4	0.8	2.8	1.2	0
lymphangiectasia cell line:DS-1.CNhs11852.10727-110A7	0.4	0.79	1.78	0.59	0
migratory langerhans cells, donor2.CNhs13536.11902-125F3	0.4	0.27	0	0.13	0.4
Natural Killer Cells, donor1.CNhs10859.11230-116C6	0.39	0.99	2.76	0.59	0
Natural Killer Cells, donor3.CNhs12001.11387-118C1	0.39	0.64	2.44	0.51	0.13
Renal Cortical Epithelial Cells, donor2.CNhs12728.11596-120H3	0.39	0.62	0.54	0.31	0
chronic myelogenous leukemia cell line:K562 ENCODE, biol_rep2.CNhs12335.10825-111C6	0.39	0	0.59	0.59	0
mesothelioma cell line:ACC-MESO-1.CNhs11263.10493-107B7	0.39	0.39	0.39	0.96	0
Basophils, donor2.CNhs12563.12242-129H1	0.38	0.38	0.77	0.38	0
Hep-2 cells treated with Streptococci strain JRS4, biol_rep3.CNhs13499.11896-125E6	0.38	0.38	1.54	1.54	0.38
Lymphatic Endothelial cells response to VEGFC, 00hr00min, biol_rep3 (MM XXII - 1 ).CNhs13276.12504-133A2	0.38	0.38	0.38	0.57	0
Mammary Epithelial Cell, donor3.CNhs12032.11422-118F9	0.38	0	0	0.38	0
Universal RNA - Human Normal Tissues Biochain, pool1.CNhs10612.10007-101B4	0.38	0.85	1.04	0.28	0
epitheloid carcinoma cell line: HelaS3 ENCODE, biol_rep2.CNhs12326.10816-111B6	0.37	0.44	1.46	0.8	0.15
Mesenchymal stem cells - hepatic, donor0.CNhs10845.11218-116B3	0.36	0	0	0.36	0
Preadipocyte - subcutaneous, donor3.CNhs12038.11428-118G6	0.36	0.18	0	0	0.18
small cell lung carcinoma cell line:DMS 144.CNhs12808.10841-111E4	0.36	0.83	1.43	0.24	0.48
Endothelial Cells - Aortic, donor2.CNhs11375.11340-117F8	0.35	0	0	0	0
Fibroblast - Aortic Adventitial, donor3.CNhs12011.11401-118D6	0.35	0.35	0	0	0
mesothelioma cell line:No36.CNhs13074.10857-111G2	0.35	0.35	0	0	0
normal embryonic palatal mesenchymal cell line:HEPM.CNhs11894.10813-111B3	0.35	0	0	0.35	0.71
Meningeal Cells, donor1.CNhs11320.11493-119E8	0.34	0.78	0	0.67	0.22
Skeletal Muscle Satellite Cells, donor3.CNhs12008.11397-118D2	0.34	0.09	0.26	0.17	0
bronchial squamous cell carcinoma cell line:KNS-62.CNhs11862.10760-110E4	0.34	0.34	0.8	0	0
carcinoid cell line:NCI-H1770.CNhs11834.10703-109H1	0.34	0.69	3.45	2.07	0.34
mesenchymal stem cells (adipose derived), adipogenic induction, 00hr00min, biol_rep3.CNhs13421.13231-141I9	0.34	0	0	0	0
neuroectodermal tumor cell line:TASK1.CNhs11866.10774-110F9	0.34	0	0.17	0.34	0
CD4+CD25+CD45RA+ naive regulatory T cells expanded, donor1.CNhs13203.11793-124C2	0.33	0.84	3.68	0.67	0
CD4+CD25+CD45RA+ naive regulatory T cells, donor1.CNhs13238.11780-124A7	0.33	0	1.3	0.33	0
CD4+CD25-CD45RA+ naive conventional T cells expanded, donor2.CNhs13813.11913-125G5	0.33	0.99	1.48	0.33	0
Synoviocyte, donor3.CNhs12050.11440-118H9	0.33	0	0	0	0
anaplastic carcinoma cell line:8305C.CNhs10745.10428-106D5	0.33	0.67	3.67	1.34	0
chronic myelogenous leukemia (CML) cell line:MEG-A2.CNhs11865.10766-110F1	0.33	1.16	0.66	0.17	0.17
migratory langerhans cells, donor3.CNhs13547.11903-125F4	0.33	0.33	0.98	0	0
mixed mullerian tumor cell line:HTMMT.CNhs11944.10689-109F5	0.33	0.66	0.66	0.33	0.33
Olfactory epithelial cells, donor3.CNhs13818.11935-125I9	0.32	0.32	0.79	0.16	0
acute lymphoblastic leukemia (T-ALL) cell line:Jurkat.CNhs11253.10464-106H5	0.32	0.16	1.28	1.12	0
gall bladder carcinoma cell line:TGBC2TKB.CNhs10733.10415-106C1	0.32	0.16	0.08	0.32	0
mesenchymal precursor cell - ovarian cancer right ovary, donor3 (SOC-57-02).CNhs12377.11761-123H6	0.32	0	0.32	0	0.11
neurofibroma cell line:Hs 53.T.CNhs11854.10729-110A9	0.32	0	0	0	0
xeroderma pigentosum b cell line:XPL 17.CNhs11813.10563-108A5	0.32	0	0	0.96	0
Astrocyte - cerebellum, donor3.CNhs12117.11661-122F5	0.31	0.94	0.31	0.94	0
CD14+ monocytes - treated with Group A streptococci, donor1.CNhs13469.11864-125B1	0.31	0	0.61	0	0
Fibroblast - skin dystrophia myotonica, donor3.CNhs11913.11560-120D3	0.31	0	0	0	0
Skeletal Muscle Cells, donor5.CNhs12056.11455-119A6	0.31	0	0	0.31	0
Smooth Muscle Cells - Aortic, donor0 (nuclear fraction).CNhs12402.14314-155D3	0.31	0	0	0	0
amniotic membrane cells, donor3.CNhs12379.12237-129G5	0.31	0	1.23	0.92	0
mesenchymal precursor cell - cardiac, donor3.CNhs12370.11754-123G8	0.31	0.31	0.16	0.47	0
normal intestinal epithelial cell line:FHs 74 Int.CNhs11950.10812-111B2	0.31	0	0.31	0	0
Osteoblast - differentiated, donor1.CNhs11311.11276-116H7	0.3	0	0.6	0.6	0
mesothelioma cell line:ONE58.CNhs13075.10858-111G3	0.3	0	0.3	0	0
CD4+CD25-CD45RA+ naive conventional T cells expanded, donor1.CNhs13202.11791-124B9	0.29	1.45	1.74	0.58	0
CD8+ T Cells, donor3.CNhs11999.11383-118B6	0.29	1.45	3.04	0.14	0.14
Chondrocyte - de diff, donor3.CNhs12020.11410-118E6	0.29	0.14	0.29	0	0
Lymphatic Endothelial cells response to VEGFC, 00hr00min, biol_rep1 (MM XIX - 1).CNhs11936.12260-130A1	0.29	1.3	0	0.29	0.14
Mesenchymal Stem Cells - hepatic, donor2.CNhs12730.11618-122A7	0.29	0.14	0.29	0.29	0
Skeletal Muscle Cells, donor1.CNhs11083.11281-116I3	0.29	0.29	0.29	0.29	0.19
Endothelial Cells - Artery, donor2.CNhs11977.11341-117F9	0.28	0	0.28	0	0
Keratinocyte - oral, donor1.CNhs10879.11251-116E9	0.28	1.39	1.76	1.11	0.19
Preadipocyte - breast, donor2.CNhs11971.11328-117E5	0.28	0	0	0	0
Prostate Epithelial Cells, donor3.CNhs12014.11404-118D9	0.28	0.28	1.93	0.64	0
Smooth Muscle Cells - Prostate, donor2.CNhs11976.11335-117F3	0.28	0.14	0.28	0	0
acute myeloid leukemia (FAB M2) cell line:Kasumi-6.CNhs13052.10792-110H9	0.28	0.56	0.84	0.56	0
alveolar cell carcinoma cell line:SW 1573.CNhs11838.10708-109H6	0.28	0.28	1.42	1.14	0.28
colon carcinoma cell line:CACO-2.CNhs11280.10513-107D9	0.28	0.71	0.99	2.26	0.14
Fibroblast - Cardiac, donor5.CNhs12057.11456-119A7	0.27	0	0.27	0.27	0
Gingival epithelial cells, donor2 (GEA14).CNhs11896.11302-117B6	0.27	0	0.27	0	0
Hep-2 cells treated with Streptococci strain JRS4, biol_rep1.CNhs13478.11894-125E4	0.27	0.4	0.4	0.94	0.27
Saos-2 osteosarcoma treated with ascorbic acid and BGP to induce calcification, 00hr00min, biol_rep2 (A2 T0).CNhs12859.12760-136B6	0.27	0.46	0.46	0.09	0.27
mesenchymal precursor cell - ovarian cancer metastasis, donor1.CNhs12374.11758-123H3	0.27	0	0.27	0	0
Amniotic Epithelial Cells, donor3.CNhs12125.11694-123A2	0.26	0	0.26	0.53	0
Preadipocyte - omental, donor1.CNhs11065.11468-119C1	0.26	0.13	0	0	0
Alveolar Epithelial Cells, donor1.CNhs11325.11510-119G7	0.25	0.25	0.25	0	0
Astrocyte - cerebellum, donor1.CNhs11321.11500-119F6	0.25	0	0	0.62	0.62
Fibroblast - skin spinal muscular atrophy, donor1 (nuclear fraction).CNhs12404.14326-155E6	0.25	0	0	0	0
Melanocyte - dark, donor3.CNhs12570.11663-122F7	0.25	0.19	0.13	0.06	0.13
Preadipocyte - breast, donor1.CNhs11052.11467-119B9	0.25	0	0.25	0	0
Preadipocyte - visceral, donor1.CNhs11082.11280-116I2	0.25	0.08	0	0	0
Saos-2 osteosarcoma treated with ascorbic acid and BGP to induce calcification, 00hr00min, biol_rep3 (A3 T0).CNhs12952.12858-137D5	0.25	0.33	0.41	0.41	0.08
acantholytic squamous carcinoma cell line:HCC1806.CNhs11844.10717-109I6	0.25	0	0.74	0.74	0
leukemia, chronic megakaryoblastic cell line:MEG-01.CNhs11859.10752-110D5	0.25	0.57	0.16	0.08	0.16
Hep-2 cells mock treated, biol_rep1.CNhs13479.11898-125E8	0.24	0.59	1.54	0.47	0
Smooth Muscle Cells - Colonic, donor3.CNhs12007.11396-118D1	0.24	0.35	0.12	0.12	0
Whole blood (ribopure), donor090325, donation1.CNhs11075.12176-128I7	0.24	0.24	1.67	0.24	0.24
amniotic membrane cells, donor1.CNhs12502.12235-129G3	0.24	0	0.24	0	0
glassy cell carcinoma cell line:HOKUG.CNhs11824.10688-109F4	0.24	0.94	0	0.24	0.24
CD4+CD25-CD45RA- memory conventional T cells expanded, donor1.CNhs13215.11792-124C1	0.23	0.23	0.68	0.23	0
Fibroblast - Conjunctival, donor1.CNhs11339.11531-120A1	0.23	0.23	0.47	0.7	0
Preadipocyte - visceral, donor3.CNhs12039.11429-118G7	0.23	0	0.12	0.12	0.12
Urothelial cells, donor0.CNhs10843.11216-116B1	0.23	0.23	0.92	0	0
cholangiocellular carcinoma cell line:HuH-28.CNhs11283.10536-107G5	0.23	0	0.11	0	0
chronic myelogenous leukemia cell line:K562 ENCODE, biol_rep1.CNhs12334.10824-111C5	0.23	0.23	0.23	0	0
mesothelioma cell line:Mero-48a.CNhs13068.10852-111F6	0.23	0	0	0	0
serous adenocarcinoma cell line:JHOS-2.CNhs11746.10639-108I9	0.23	0	1.15	0.46	0
small intestine, adult, pool1.CNhs10630.10024-101D6	0.23	1.08	0.31	0.46	0.08
Amniotic Epithelial Cells, donor1.CNhs11341.11533-120A3	0.22	0	0.22	0	0
CD14+ Monocytes, donor3.CNhs11997.11381-118B4	0.22	0.87	1.09	0.22	0
CD4+CD25+CD45RA- memory regulatory T cells expanded, donor1.CNhs13204.11794-124C3	0.22	0.45	1.45	0.11	0
Peripheral Blood Mononuclear Cells, donor2.CNhs11958.11312-117C7	0.22	0.43	1.51	0	0
adult T-cell leukemia cell line:ATN-1.CNhs10738.10421-106C7	0.22	0.33	5.57	1.56	0.11
neuroblastoma cell line:NB-1.CNhs11284.10539-107G8	0.22	0.22	0.11	0.43	0.11
renal cell carcinoma cell line:OS-RC-2.CNhs10729.10411-106B6	0.22	0.43	0	0.43	0
small cell lung carcinoma cell line:NCI-H82.CNhs12809.10842-111E5	0.22	0.55	1.21	1.32	0
CD4+ T Cells, donor3.CNhs11998.11382-118B5	0.21	0.41	4.11	0.41	0.21
Synoviocyte, donor2.CNhs11992.11368-117I9	0.21	0.21	0	0	0
embryonic kidney cell line: HEK293/SLAM untreated.CNhs11046.10450-106F9	0.21	0.93	0.1	0.83	0
Astrocyte - cerebellum, donor2.CNhs12081.11580-120F5	0.2	0.2	0.61	0.82	0
CD4+ T Cells, donor1.CNhs10853.11225-116C1	0.2	1.18	2.36	0	0
Hep-2 cells treated with Streptococci strain JRS4, biol_rep2.CNhs13498.11895-125E5	0.2	0.59	0.98	0.59	0
Smooth Muscle Cells - Umbilical Artery, donor1.CNhs11091.11290-117A3	0.2	0	0	0	0
bladder, adult, pool1.CNhs10616.10011-101C2	0.2	2.17	2.37	0.59	0.1
glioblastoma cell line:T98G.CNhs11272.10485-107A8	0.2	0.1	0.31	0.2	0
Fibroblast - skin normal, donor1.CNhs11351.11553-120C5	0.19	0	0.37	0	0
chronic myelogenous leukemia cell line:K562.CNhs11250.10454-106G4	0.19	0	0	0.19	0
large cell non-keratinizing squamous carcinoma cell line:SKG-II-SF.CNhs11825.10692-109F8	0.19	0.19	0.77	0.38	0.19
mesothelioma cell line:NCI-H226.CNhs13062.10846-111E9	0.19	0.77	0.58	0	0
migratory langerhans cells, donor1.CNhs13535.11901-125F2	0.19	0.58	0.19	0.97	0.19
spleen, fetal, pool1.CNhs10651.10044-101F8	0.19	0.32	0.58	0.19	0.06
Adipocyte - breast, donor1.CNhs11051.11376-118A8	0.18	0	0	0	0
Endothelial Cells - Vein, donor3.CNhs12026.11416-118F3	0.18	0.37	0.37	0	0.18
Fibroblast - skin dystrophia myotonica, donor1 (nuclear fraction).CNhs12405.14329-155E9	0.18	0	0	0	0
Myoblast, donor3.CNhs11908.11398-118D3	0.18	0.18	0	0	0
Olfactory epithelial cells, donor2.CNhs13817.11934-125I8	0.18	0	0.54	0	0
Smooth Muscle Cells - Colonic, donor1.CNhs10868.11239-116D6	0.18	0.18	0	0	0
bile duct carcinoma cell line:HuCCT1.CNhs10750.10432-106D9	0.18	0	0.36	0	0.09
choriocarcinoma cell line:BeWo.CNhs10740.10423-106C9	0.18	0.09	0.09	0	0
mesothelioma cell line:Mero-83.CNhs13070.10854-111F8	0.18	0	0	0	0
myxofibrosarcoma cell line:NMFH-1.CNhs11821.10684-109E9	0.18	0	0	0.37	0
placenta, adult, pool1.CNhs10627.10021-101D3	0.18	0.35	0.09	0.09	0
Fibroblast - skin walker warburg, donor1.CNhs11352.11554-120C6	0.17	0	0.17	0	0
acute myeloid leukemia (FAB M4) cell line:HNT-34.CNhs13504.10831-111D3	0.17	0.34	0.34	0.68	0
endometrioid adenocarcinoma cell line:JHUEM-1.CNhs11748.10643-109A4	0.17	1.04	0.17	0.69	0.52
hereditary spherocytic anemia cell line:WIL2-NS.CNhs11891.10808-111A7	0.17	0.42	1.61	1.52	0.08
liposarcoma cell line:KMLS-1.CNhs11870.10782-110G8	0.17	0.17	0	0	0.17
clear cell carcinoma cell line:TEN.CNhs11930.10636-108I6	0.16	0.33	0.98	0.33	0
mesenchymal precursor cell - ovarian cancer left ovary, donor1.CNhs12372.11756-123H1	0.16	0.16	0.16	0	0
mesenchymal precursor cell - ovarian cancer left ovary, donor3.CNhs12376.11760-123H5	0.16	0.16	0	0	0.16
CD8+ T Cells (pluriselect), donor090325, donation1.CNhs12201.12148-128F6	0.15	0.45	1.51	1.66	0
Fibroblast - Dermal, donor3.CNhs12028.11418-118F5	0.15	0.3	0	0.15	0.15
Fibroblast - Periodontal Ligament, donor6 (PLH3).CNhs11996.11380-118B3	0.15	0.15	0	0	0
Preadipocyte - breast, donor2 (nuclear fraction).CNhs12584.14320-155D9	0.15	0	0	0	0
adipose tissue, adult, pool1.CNhs10615.10010-101C1	0.15	0.44	0.59	0.15	0
mesenchymal precursor cell - cardiac, donor4.CNhs12371.11755-123G9	0.15	0	0.15	0	0
Adipocyte - omental, donor1.CNhs11054.11473-119C6	0.14	0	0.14	0	0
Mallassez-derived cells, donor3.CNhs13551.11930-125I4	0.14	0.43	0.57	0	0.14
acute lymphoblastic leukemia (T-ALL) cell line:HPB-ALL.CNhs10746.10429-106D6	0.14	0.57	0.92	1.21	0
fibrosarcoma cell line:HT-1080.CNhs11860.10758-110E2	0.14	0	0.14	0	0
Astrocyte - cerebral cortex, donor3.CNhs12005.11392-118C6	0.13	0.25	0.13	0.25	0
CD4+CD25+CD45RA- memory regulatory T cells expanded, donor3.CNhs13812.11920-125H3	0.13	0.39	1.04	0.52	0
Dendritic Cells - monocyte immature derived, donor3.CNhs12000.11384-118B7	0.13	0.13	0	0	0
Fibroblast - Periodontal Ligament, donor2.CNhs11962.11319-117D5	0.13	0.13	0.13	0.13	0
Mesenchymal Stem Cells - Wharton's Jelly, donor1.CNhs11057.11548-120B9	0.13	0	0.13	0	0
thymus, adult, pool1.CNhs10633.10027-101D9	0.13	0.97	0.71	0.39	0
Fibroblast - Gingival, donor2.CNhs11961.11318-117D4	0.12	0.12	0.37	0	0
Olfactory epithelial cells, donor4.CNhs13819.11936-126A1	0.12	0.12	0.94	0.7	0
plasma cell leukemia cell line:ARH-77.CNhs12807.10840-111E3	0.12	0	0.69	0.46	0.12
schwannoma cell line:HS-PSS, tech_rep2.CNhs11245.10442-106F1	0.12	0.47	0.83	0.59	0
thymus, fetal, pool1.CNhs10650.10043-101F7	0.12	1.24	1.61	1.06	0.12
NK T cell leukemia cell line:KHYG-1.CNhs11867.10777-110G3	0.11	0.11	1.01	0	0
Renal Epithelial Cells, donor3.CNhs12732.11678-122H4	0.11	0.32	0.42	0.11	0.11
choriocarcinoma cell line:SCH.CNhs11875.10785-110H2	0.11	0.11	0.43	0.33	0
small cell lung carcinoma cell line:LK-2.CNhs11285.10541-107H1	0.11	0.23	0	0	0.11
thyroid carcinoma cell line:TCO-1.CNhs11872.10783-110G9	0.11	0.22	0.11	0.45	0.11
Fibroblast - skin normal, donor2.CNhs11914.11561-120D4	0.1	0	0	0.1	0.1
Fibroblast - skin spinal muscular atrophy, donor3.CNhs11912.11559-120D2	0.1	0	0	0	0
Keratinocyte - epidermal, donor3.CNhs12031.11421-118F8	0.1	0	0.5	0.3	0
Small Airway Epithelial Cells, donor3.CNhs12016.11406-118E2	0.1	0.1	0.4	0.1	0.1
Smooth Muscle Cells - Umbilical Vein, donor2.CNhs12569.11621-122B1	0.1	0	0	0	0
cord blood derived cell line:COBL-a untreated.CNhs11045.10449-106F8	0.1	0.42	0.84	0.21	0
skeletal muscle, adult, pool1.CNhs10629.10023-101D5	0.1	0.21	0.62	0.31	0
Endothelial Cells - Umbilical vein, donor1.CNhs10872.11243-116E1	0.09	0.18	0.27	0.54	0
Fibroblast - skin spinal muscular atrophy, donor1.CNhs11074.11555-120C7	0.09	0	0.09	0	0
Mammary Epithelial Cell, donor1.CNhs11077.11273-116H4	0.09	0	0.18	0	0
Mast cell, donor1.CNhs12566.11563-120D6	0.09	0.35	0.79	0.09	0
breast carcinoma cell line:MDA-MB-453.CNhs10736.10419-106C5	0.09	0.79	0.35	0.26	0.17
schwannoma cell line:HS-PSS.CNhs11183.10442-106F1	0.09	0.43	0.77	0.68	0.17
B lymphoblastoid cell line: GM12878 ENCODE, biol_rep1.CNhs12331.10821-111C2	0.08	0	0.53	0.08	0
hepatocellular carcinoma cell line: HepG2 ENCODE, biol_rep1.CNhs12328.10818-111B8	0.08	0	0.08	0.08	0
transitional-cell carcinoma cell line:5637.CNhs10735.10418-106C4	0.08	0.08	0.24	0	0
hepatocellular carcinoma cell line: HepG2 ENCODE, biol_rep3.CNhs12330.10820-111C1	0.07	0.07	0	0.13	0
Adipocyte - breast, donor2.CNhs11969.11327-117E4	0	0.21	0.21	0	0
Adipocyte - omental, donor2.CNhs12067.11474-119C7	0	0	0	0	0
Adipocyte - omental, donor3.CNhs12068.11475-119C8	0	0	0.45	0	0
Adipocyte - perirenal, donor1.CNhs12069.11476-119C9	0	0	0.87	0	0
Adipocyte - subcutaneous, donor1.CNhs12494.11259-116F8	0	0	0	0	0
Adipocyte - subcutaneous, donor2.CNhs11371.11336-117F4	0	0	0	0	0
Adipocyte - subcutaneous, donor3.CNhs12017.11408-118E4	0	0	0	0	0
Alveolar Epithelial Cells, donor2.CNhs12084.11590-120G6	0	0	0	0	0
Aortic smooth muscle cell response to FGF2, 00hr00min, biol_rep1 (LK1).CNhs13339.12642-134G5	0	0	0	0	0
Aortic smooth muscle cell response to FGF2, 00hr00min, biol_rep2 (LK2).CNhs13358.12740-135I4	0	0	0.6	0.6	0
Aortic smooth muscle cell response to IL1b, 00hr00min, biol_rep1 (LK31).CNhs13349.12652-134H6	0	0	0	0	0
Astrocyte - cerebral cortex, donor1.CNhs10864.11235-116D2	0	0	1.72	0.57	0
Astrocyte - cerebral cortex, donor2.CNhs11960.11316-117D2	0	0.27	0.27	0.14	0
B lymphoblastoid cell line: GM12878 ENCODE, biol_rep2.CNhs12332.10822-111C3	0	0	0.41	0.25	0.08
B lymphoblastoid cell line: GM12878 ENCODE, biol_rep3.CNhs12333.10823-111C4	0	0.08	0.47	0	0
Basophils, donor1.CNhs12546.12241-129G9	0	0	0.39	0	0
Bronchial Epithelial Cell, donor4.CNhs12054.11453-119A4	0	0	0.92	2.76	0
Bronchial Epithelial Cell, donor5.CNhs12058.11457-119A8	0	0	0	0.3	0
Bronchial Epithelial Cell, donor6.CNhs12062.11461-119B3	0	0	1.11	0.37	0
Burkitt's lymphoma cell line:DAUDI.CNhs10739.10422-106C8	0	0.08	0.23	0	0
Burkitt's lymphoma cell line:RAJI.CNhs11268.10476-106I8	0	0.43	2.13	1	0.14
CD133+ stem cells - adult bone marrow derived, pool1.CNhs12552.12224-129F1	0	0	0.59	0.29	0
CD14+ Monocytes, donor1.CNhs10852.11224-116B9	0	0	0.55	0	0
CD14+ Monocytes, donor2.CNhs11954.11305-117B9	0	0.2	0.6	0	0
CD14+ monocyte derived endothelial progenitor cells, donor1.CNhs10858.11229-116C5	0	0	0	0	0
CD14+ monocyte derived endothelial progenitor cells, donor2.CNhs11897.11310-117C5	0	0.32	0.65	0.32	0
CD14+ monocyte derived endothelial progenitor cells, donor3.CNhs11904.11386-118B9	0	0.26	0	0	0
CD14+ monocytes - mock treated, donor1.CNhs13468.11863-125A9	0	0	0.15	0	0
CD14+ monocytes - mock treated, donor2.CNhs13484.11873-125C1	0	0	0	0	0
CD14+ monocytes - mock treated, donor3.CNhs13491.11883-125D2	0	0	0	0	0
CD14+ monocytes - treated with B-glucan, donor1.CNhs13474.11869-125B6	0	0	0	0.23	0
CD14+ monocytes - treated with B-glucan, donor2.CNhs13489.11879-125C7	0	0	0	0	0
CD14+ monocytes - treated with B-glucan, donor3.CNhs13495.11889-125D8	0	0	0	0	0
CD14+ monocytes - treated with BCG, donor1.CNhs13465.11860-125A6	0	0.86	0	0	0.29
CD14+ monocytes - treated with BCG, donor2.CNhs13475.11870-125B7	0	0.26	0	0	0
CD14+ monocytes - treated with BCG, donor3.CNhs13543.11880-125C8	0	0	0	0	0
CD14+ monocytes - treated with Candida, donor1.CNhs13473.11868-125B5	0	0	0.34	0	0
CD14+ monocytes - treated with Candida, donor2.CNhs13488.11878-125C6	0	0	0	0	0
CD14+ monocytes - treated with Candida, donor3.CNhs13494.11888-125D7	0	0	0	0	0
CD14+ monocytes - treated with Cryptococcus, donor1.CNhs13472.11867-125B4	0	0.19	0	0.19	0
CD14+ monocytes - treated with Cryptococcus, donor2.CNhs13487.11877-125C5	0	0	0.27	0	0
CD14+ monocytes - treated with Cryptococcus, donor3.CNhs13546.11887-125D6	0	0	0	0	0
CD14+ monocytes - treated with Group A streptococci, donor2.CNhs13532.11874-125C2	0	0	0	0	0
CD14+ monocytes - treated with Group A streptococci, donor3.CNhs13492.11884-125D3	0	0	0	0	0
CD14+ monocytes - treated with IFN + N-hexane, donor1.CNhs13466.11861-125A7	0	0.33	0.33	0.33	0
CD14+ monocytes - treated with IFN + N-hexane, donor2.CNhs13476.11871-125B8	0	0	0	0	0
CD14+ monocytes - treated with IFN + N-hexane, donor3.CNhs13490.11881-125C9	0	0	0.85	0	0
CD14+ monocytes - treated with Salmonella, donor1.CNhs13471.11866-125B3	0	0	0	0	0
CD14+ monocytes - treated with Salmonella, donor2.CNhs13485.11876-125C4	0	0	0	0	0
CD14+ monocytes - treated with Salmonella, donor3.CNhs13493.11886-125D5	0	0	0	0	0
CD14+ monocytes - treated with Trehalose dimycolate (TDM), donor1.CNhs13467.11862-125A8	0	0	0	0	0
CD14+ monocytes - treated with Trehalose dimycolate (TDM), donor2.CNhs13483.11872-125B9	0	0	1.04	0	0
CD14+ monocytes - treated with Trehalose dimycolate (TDM), donor3.CNhs13544.11882-125D1	0	0	0.22	0	0
CD14+ monocytes - treated with lipopolysaccharide, donor2.CNhs13533.11875-125C3	0	0	0	0	0
CD14+ monocytes - treated with lipopolysaccharide, donor3.CNhs13545.11885-125D4	0	0	0	0	0
CD14+CD16+ Monocytes, donor1.CNhs13541.11789-124B7	0	0	0	0	0
CD14+CD16+ Monocytes, donor2.CNhs13208.11801-124D1	0	0	0	0	0
CD14+CD16+ Monocytes, donor3.CNhs13549.11912-125G4	0	0	0	0	0
CD14+CD16- Monocytes, donor1.CNhs13224.11788-124B6	0	0	0	0	0
CD14+CD16- Monocytes, donor2.CNhs13216.11799-124C8	0	0	0	0	0
CD14+CD16- Monocytes, donor3.CNhs13540.11910-125G2	0	0	0	0	0
CD14-CD16+ Monocytes, donor1.CNhs13229.11790-124B8	0	0	0	0	0
CD14-CD16+ Monocytes, donor2.CNhs13207.11800-124C9	0	0	0	0	0
CD14-CD16+ Monocytes, donor3.CNhs13548.11911-125G3	0	0	0	0	0
CD19+ B Cells (pluriselect), donor090309, donation1.CNhs12177.12189-129B2	0	0	1.76	0	0
CD19+ B Cells (pluriselect), donor090309, donation2.CNhs12179.12194-129B7	0	0.55	6.01	0.55	0
CD19+ B Cells (pluriselect), donor090309, donation3.CNhs12181.12199-129C3	0	0.89	1.78	0.89	0
CD19+ B Cells (pluriselect), donor090325, donation1.CNhs12531.12151-128F9	0	0	0.85	0.43	0
CD19+ B Cells (pluriselect), donor090612, donation1.CNhs12183.12204-129C8	0	0	2.3	0.57	0
CD19+ B Cells (pluriselect), donor090612, donation2.CNhs12185.12209-129D4	0	0.66	1.98	0	0
CD19+ B Cells (pluriselect), donor090612, donation3.CNhs12188.12214-129D9	0	0	2.86	0.95	0
CD19+ B Cells, donor1.CNhs12343.11544-120B5	0	0	3.42	1.14	0.57
CD19+ B Cells, donor2.CNhs12352.11624-122B4	0	0.59	3.52	0.59	0
CD19+ B Cells, donor3.CNhs12354.11705-123B4	0	0	2.68	0.76	0
CD34+ Progenitors, donor1.CNhs13227.11545-120B6	0	0	0	0	0
CD34+ Progenitors, donor2.CNhs12205.11625-122B5	0	0	0.56	0	0
CD34+ stem cells - adult bone marrow derived, donor1, tech_rep1.CNhs12588.12225-129F2	0	0	0.53	0.26	0
CD4+ T Cells, donor2.CNhs11955.11306-117C1	0	1.18	1.18	0.39	0
CD4+CD25+CD45RA+ naive regulatory T cells, donor3.CNhs13513.11907-125F8	0	0	1.95	0	0
CD4+CD25+CD45RA- memory regulatory T cells, donor1.CNhs13195.11782-124A9	0	0.88	1.47	0.29	0
CD4+CD25+CD45RA- memory regulatory T cells, donor2.CNhs13206.11797-124C6	0	0.66	2.22	0.44	0
CD4+CD25+CD45RA- memory regulatory T cells, donor3.CNhs13538.11908-125F9	0	1.08	2.44	0	0
CD4+CD25+CD45RA- memory regulatory T cells expanded, donor2.CNhs13811.11916-125G8	0	0.38	1.79	0.77	0.13
CD4+CD25-CD45RA+ naive conventional T cells expanded, donor3.CNhs13814.11917-125G9	0	0	1.11	0	0
CD4+CD25-CD45RA+ naive conventional T cells, donor1.CNhs13223.11784-124B2	0	0.3	1.19	0.3	0
CD4+CD25-CD45RA+ naive conventional T cells, donor2.CNhs13205.11795-124C4	0	0.27	1.07	0.27	0
CD4+CD25-CD45RA+ naive conventional T cells, donor3.CNhs13512.11906-125F7	0	0	2.09	1.05	0
CD4+CD25-CD45RA- memory conventional T cells, donor1.CNhs13239.11786-124B4	0	0	1.92	0	0
CD4+CD25-CD45RA- memory conventional T cells, donor2.CNhs13237.11798-124C7	0	2.06	2.41	0.34	0
CD4+CD25-CD45RA- memory conventional T cells, donor3.CNhs13539.11909-125G1	0	0.76	0.76	0.25	0
CD8+ T Cells (pluriselect), donor090309, donation1.CNhs12176.12186-129A8	0	0.96	0.64	0.32	0
CD8+ T Cells (pluriselect), donor090309, donation2.CNhs12178.12191-129B4	0	0	2.6	0	0
CD8+ T Cells (pluriselect), donor090309, donation3.CNhs12180.12196-129B9	0	1.9	0.95	0	0
CD8+ T Cells (pluriselect), donor090325, donation2.CNhs12199.12171-128I2	0	1.15	2.3	1.02	0
CD8+ T Cells (pluriselect), donor090612, donation1.CNhs12182.12201-129C5	0	0	0	1.25	0
CD8+ T Cells (pluriselect), donor090612, donation3.CNhs12187.12211-129D6	0	2.46	2.46	0	0
CD8+ T Cells, donor1.CNhs10854.11226-116C2	0	0.81	3.02	0.6	0.2
Cardiac Myocyte, donor3.CNhs12571.11686-122I3	0	0.26	0.26	0.38	0
Chondrocyte - de diff, donor1.CNhs11923.11261-116G1	0	0	0	0	0
Chondrocyte - re diff, donor2.CNhs11373.11339-117F7	0	0.8	0	0	0
Corneal Epithelial Cells, donor3.CNhs12123.11687-122I4	0	0	1.11	0	0
Dendritic Cells - monocyte immature derived, donor1, tech_rep1.CNhs10855.11227-116C3	0	0	0.32	0	0
Dendritic Cells - monocyte immature derived, donor1, tech_rep2.CNhs11062.11227-116C3	0	0	0	0	0
Dendritic Cells - plasmacytoid, donor1.CNhs10857.11228-116C4	0	0.48	0	1.19	0.24
Dendritic Cells - plasmacytoid, donor3.CNhs12200.11385-118B8	0	0.74	0.37	0	0
Endothelial Cells - Aortic, donor0.CNhs10837.11207-116A1	0	0	0	0.2	0
Endothelial Cells - Aortic, donor1.CNhs12495.11263-116G3	0	0.86	0	0	0
Endothelial Cells - Aortic, donor3.CNhs12022.11412-118E8	0	0	0.57	0	0
Endothelial Cells - Artery, donor3.CNhs12023.11413-118E9	0	0	0	0	0
Endothelial Cells - Lymphatic, donor1.CNhs10865.11236-116D3	0	0	0	0	0.26
Endothelial Cells - Lymphatic, donor2.CNhs11901.11317-117D3	0	0	0.36	0	0
Endothelial Cells - Lymphatic, donor3.CNhs11906.11393-118C7	0	0.33	0.33	0.33	0
Endothelial Cells - Microvascular, donor1.CNhs11925.11265-116G5	0	0.4	0.4	0.4	0
Endothelial Cells - Microvascular, donor2.CNhs11376.11342-117G1	0	2.28	0	0	0
Endothelial Cells - Thoracic, donor1.CNhs11926.11266-116G6	0	0	0	0	0
Endothelial Cells - Thoracic, donor2.CNhs11978.11343-117G2	0	0.81	0.81	0	0
Endothelial Cells - Umbilical vein, donor2.CNhs11967.11324-117E1	0	0.45	0.45	0.22	0
Endothelial Cells - Umbilical vein, donor3.CNhs12010.11400-118D5	0	0.23	0	0.23	0
Endothelial Cells - Vein, donor1.CNhs12497.11267-116G7	0	0	0	0	0
Endothelial Cells - Vein, donor2.CNhs11377.11344-117G3	0	0	0	0	0
Eosinophils, donor2.CNhs12548.12245-129H4	0	0	0	0	0
Eosinophils, donor3.CNhs12549.12246-129H5	0	0	0	0	0
Ewing's sarcoma cell line:Hs 863.T.CNhs11836.10705-109H3	0	0	0	0	0
Fibroblast - Aortic Adventitial, donor1.CNhs10874.11245-116E3	0	0	0	0.13	0
Fibroblast - Aortic Adventitial, donor2 (nuclear fraction).CNhs12581.14332-155F3	0	0	0.13	0	0
Fibroblast - Aortic Adventitial, donor3 (nuclear fraction).CNhs12400.14311-155C9	0	0	0	0	0
Fibroblast - Cardiac, donor2.CNhs11378.11345-117G4	0	0	0	0	0
Fibroblast - Cardiac, donor6.CNhs12061.11460-119B2	0	0.33	0.33	0	0
Fibroblast - Dermal, donor1.CNhs12499.11269-116G9	0	0	0	0	0
Fibroblast - Dermal, donor2.CNhs11379.11346-117G5	0	0	0	0	0
Fibroblast - Dermal, donor4.CNhs12052.11450-119A1	0	0	0	0	0
Fibroblast - Dermal, donor5.CNhs12055.11454-119A5	0	0.16	0	0.16	0
Fibroblast - Dermal, donor6.CNhs12059.11458-119A9	0	0	0.14	0	0
Fibroblast - Gingival, donor1.CNhs10866.11237-116D4	0	0.61	0.2	0	0
Fibroblast - Gingival, donor4 (GFH2).CNhs10848.11222-116B7	0	0	0	0	0
Fibroblast - Gingival, donor5 (GFH3).CNhs11952.11303-117B7	0	0	0.25	0	0
Fibroblast - Lymphatic, donor3.CNhs12118.11667-122G2	0	0	0	0	0
Fibroblast - Periodontal Ligament, donor1.CNhs10867.11238-116D5	0	0	0.17	0.51	0
Fibroblast - Periodontal Ligament, donor3.CNhs11907.11395-118C9	0	0	0	0	0
Fibroblast - Periodontal Ligament, donor5 (PL30).CNhs11953.11304-117B8	0	0	0	0	0
Fibroblast - Pulmonary Artery, donor1.CNhs10878.11250-116E8	0	0.11	0.11	0.11	0
Fibroblast - skin dystrophia myotonica, donor1.CNhs11353.11556-120C8	0	0	0	0.21	0
Fibroblast - skin dystrophia myotonica, donor2.CNhs11354.11557-120C9	0	0.21	0.21	0.64	0
Fibroblast - skin dystrophia myotonica, donor3 (nuclear fraction).CNhs12399.14308-155C6	0	0	0	0	0
Fibroblast - skin normal, donor1 (nuclear fraction).CNhs12403.14323-155E3	0	0	0	0	0
Fibroblast - skin normal, donor2 (nuclear fraction).CNhs12582.14302-155B9	0	0	0	0	0
Fibroblast - skin spinal muscular atrophy, donor3 (nuclear fraction).CNhs12398.14305-155C3	0	0	0	0	0
Gingival epithelial cells, donor1 (GEA11).CNhs11061.11221-116B6	0	0.19	0.19	0.19	0
Gingival epithelial cells, donor3 (GEA15).CNhs11903.11379-118B2	0	0	0	0.29	0.57
Hair Follicle Dermal Papilla Cells, donor1.CNhs12501.11271-116H2	0	0	1.56	0	0
Hair Follicle Dermal Papilla Cells, donor3.CNhs12030.11420-118F7	0	0	0	0	0
Hair Follicle Outer Root Sheath Cells, donor1.CNhs12339.11504-119G1	0	0	0	0	0
Hair Follicle Outer Root Sheath Cells, donor2.CNhs12347.11584-120F9	0	0	0	0	0
Hep-2 cells mock treated, biol_rep2.CNhs13500.11899-125E9	0	0.17	1.52	0.17	0
Hep-2 cells mock treated, biol_rep3.CNhs13501.11900-125F1	0	0	0.72	0	0
Hep-2 cells treated with Streptococci strain 5448, biol_rep1.CNhs13477.11890-125D9	0	0.33	0.99	0.55	0.11
Hep-2 cells treated with Streptococci strain 5448, biol_rep3.CNhs13497.11892-125E2	0	0.24	0.95	0.71	0
Hepatic Sinusoidal Endothelial Cells, donor1.CNhs12075.11521-119H9	0	0	0.74	0	0.74
Hepatic Sinusoidal Endothelial Cells, donor2.CNhs12092.11601-120H8	0	1.4	1.4	0	1.4
Hepatic Stellate Cells (lipocyte), donor2.CNhs12093.11604-120I2	0	1.47	0	0	0
Hepatocyte, donor1.CNhs12340.11523-119I2	0	0	0	0	0
Hepatocyte, donor2.CNhs12349.11603-120I1	0	0	0	0	0
Hodgkin's lymphoma cell line:HD-Mar2.CNhs11715.10435-106E3	0	0.88	1.32	2.21	0.44
Keratinocyte - epidermal, donor1.CNhs11064.11272-116H3	0	0.11	1.65	0.22	0.11
Keratinocyte - epidermal, donor2.CNhs11381.11349-117G8	0	1.12	0	1.12	0
Keratocytes, donor2.CNhs12095.11607-120I5	0	0	1.04	0	0
Lens Epithelial Cells, donor1.CNhs12342.11529-119I8	0	0	0	0	0
Lymphatic Endothelial cells response to VEGFC, 00hr00min, biol_rep2 (MM XIV - 1).CNhs13157.12382-131E6	0	0	0.46	0.46	0
MCF7 breast cancer cell line response to EGF1, 00hr00min, biol_rep2.CNhs12475.13097-140D1	0	0	0.79	0	0.79
MCF7 breast cancer cell line response to EGF1, 00hr00min, biol_rep3.CNhs12703.13163-141B4	0	0	0	0.86	0
Macrophage - monocyte derived, donor1.CNhs10861.11232-116C8	0	0.49	0.25	0	0
Macrophage - monocyte derived, donor2.CNhs11899.11313-117C8	0	0.23	0	0	0
Mallassez-derived cells, donor1 (MZH3).CNhs12538.12142-128E9	0	0	0	0	0
Mallassez-derived cells, donor2.CNhs13550.11929-125I3	0	0	0.17	0.34	0
Mammary Epithelial Cell, donor2.CNhs11382.11350-117G9	0	0	0.58	0	0
Mast cell - stimulated, donor1.CNhs11073.11487-119E2	0	0.49	0	0.99	0
Mast cell, donor2.CNhs12594.11565-120D8	0	0	0	0.21	0
Mast cell, donor3.CNhs12593.11566-120D9	0	0.29	0.14	0	0
Mast cell, donor4.CNhs12592.11567-120E1	0	0.63	0	0.25	0.13
Melanocyte - light, donor2.CNhs11383.11351-117H1	0	1.17	0	0	1.17
Melanocyte - light, donor3.CNhs12033.11423-118G1	0	0	0	0	0
Meningeal Cells, donor3.CNhs12731.11654-122E7	0	0.29	0.07	0.22	0.07
Mesenchymal Stem Cells - adipose, donor1.CNhs11345.11537-120A7	0	0	0	0	0
Mesenchymal Stem Cells - adipose, donor3.CNhs12922.11698-123A6	0	0	0	0	0
Mesenchymal Stem Cells - bone marrow, donor1.CNhs11344.11536-120A6	0	0.51	0	0	0
Mesenchymal Stem Cells - bone marrow, donor2.CNhs12100.11616-122A5	0	0	0	0	0
Mesenchymal Stem Cells - bone marrow, donor3.CNhs12126.11697-123A5	0	0	0.27	0	0
Mesenchymal Stem Cells - umbilical, donor3.CNhs12127.11700-123A8	0	0	0	0	0
Mesenchymal stem cells - adipose, donor0.CNhs10844.11217-116B2	0	0	0	0	0
Mesenchymal stem cells - umbilical, donor0.CNhs12492.11214-116A8	0	0	0	0	0
Monocyte-derived macrophages response to udorn influenza infection, 00hr00min, donor2 (150_120:Ud_0h).CNhs13646.13317-143A5	0	1.22	0	0	0
Monocyte-derived macrophages response to udorn influenza infection, 00hr00min, donor3 (536_119:Ud_0h).CNhs13650.13323-143B2	0	0	0	0	0
Monocyte-derived macrophages response to udorn influenza infection, 00hr00min, donor4 (227_121:Ud_0h).CNhs13639.13311-142I8	0	0	0	0	0
Multipotent Cord Blood Unrestricted Somatic Stem Cells, donor1.CNhs11350.11549-120C1	0	0	0.48	0	0
Multipotent Cord Blood Unrestricted Somatic Stem Cells, donor2.CNhs12105.11629-122B9	0	0	2.3	1.15	0
Myoblast differentiation to myotubes, day00, control donor1.CNhs13847.13469-144I4	0	0	0	0	0
Myoblast, donor1.CNhs10870.11241-116D8	0	0.14	0	0	0
Neural stem cells, donor2.CNhs11384.11352-117H2	0	1.3	0	0	0
Neurons, donor3.CNhs13815.11655-122E8	0	0	6.38	2.55	0
Neutrophils, donor1.CNhs10862.11233-116C9	0	0	0.75	0	0
Neutrophils, donor2.CNhs11959.11314-117C9	0	0	0	0	0
Neutrophils, donor3.CNhs11905.11390-118C4	0	0.41	0	0	0
Osteoblast - differentiated, donor2.CNhs11980.11353-117H3	0	0	0	0	0
Osteoblast - differentiated, donor3.CNhs12035.11425-118G3	0	0	1.03	1.03	0
Osteoblast, donor2.CNhs11385.11354-117H4	0	0	0.66	0	0.66
Peripheral Blood Mononuclear Cells, donor1.CNhs10860.11231-116C7	0	0.62	1.45	0.62	0.21
Peripheral Blood Mononuclear Cells, donor3.CNhs12002.11388-118C2	0	0.64	1.39	0.53	0
Placental Epithelial Cells, donor1.CNhs11079.11278-116H9	0	0	0.61	0	0
Placental Epithelial Cells, donor2.CNhs11386.11355-117H5	0	0	0	0	0
Placental Epithelial Cells, donor3.CNhs12037.11427-118G5	0	0.3	0.3	0.6	0
Preadipocyte - omental, donor2.CNhs11902.11329-117E6	0	0	0	0	0
Preadipocyte - omental, donor3.CNhs12013.11403-118D8	0	0.16	0	0	0
Preadipocyte - perirenal, donor1.CNhs12065.11469-119C2	0	0	0	0	0
Preadipocyte - subcutaneous, donor2.CNhs11981.11356-117H6	0	0	0	0.15	0
Preadipocyte - visceral, donor2.CNhs11982.11357-117H7	0	0	0	0	0
Prostate Epithelial Cells, donor2.CNhs11972.11331-117E8	0	0	0	0	0
Prostate Stromal Cells, donor1.CNhs10883.11254-116F3	0	0	0	0	0
Prostate Stromal Cells, donor2.CNhs11973.11332-117E9	0	0	0	0	0
Renal Epithelial Cells, donor1.CNhs11332.11517-119H5	0	0.78	0	0.78	0.78
Renal Epithelial Cells, donor2.CNhs12088.11597-120H4	0	0	0	0	1.46
Renal Glomerular Endothelial Cells, donor1.CNhs12074.11514-119H2	0	0	0	1.14	0
Renal Glomerular Endothelial Cells, donor2.CNhs12086.11594-120H1	0	0	0	0.17	0
Renal Glomerular Endothelial Cells, donor3.CNhs12624.11675-122H1	0	0	0	0.22	0
Renal Glomerular Endothelial Cells, donor4.CNhs13080.11783-124B1	0	0	1.54	1.54	0
Renal Proximal Tubular Epithelial Cell, donor1.CNhs11330.11515-119H3	0	0.25	0	0	0
Renal Proximal Tubular Epithelial Cell, donor2.CNhs12087.11595-120H2	0	0	0	0	0
Renal Proximal Tubular Epithelial Cell, donor3.CNhs12120.11676-122H2	0	0	0.22	0.22	0
Reticulocytes, biol_rep1.CNhs13552.11931-125I5	0	0.22	0	0	0
Reticulocytes, biol_rep2.CNhs13553.11932-125I6	0	0	0	0	0.26
Sebocyte, donor1.CNhs10847.11220-116B5	0	0.57	1.15	0	0
Sebocyte, donor2.CNhs11951.11301-117B5	0	0	1.95	0.65	0
Sertoli Cells, donor1.CNhs10851.11255-116F4	0	0	0	0	0
Skeletal Muscle Cells, donor4.CNhs12053.11451-119A2	0	0.15	0.15	0	0
Skeletal Muscle Cells, donor6.CNhs12060.11459-119B1	0	0	0	0	0
Small Airway Epithelial Cells, donor1.CNhs10884.11256-116F5	0	0.17	0.17	0	0
Small Airway Epithelial Cells, donor2.CNhs11975.11334-117F2	0	0	0.19	0	0
Small Airway Epithelial Cells, donor3 (nuclear fraction).CNhs12583.14317-155D6	0	0	0.51	0.38	0
Smooth Muscle Cells - Aortic, donor0 (cytoplasmic fraction).CNhs12401.14313-155D2	0	0	0.46	0	0
Smooth Muscle Cells - Aortic, donor0.CNhs10838.11210-116A4	0	0	0	0	0
Smooth Muscle Cells - Aortic, donor1.CNhs11085.11283-116I5	0	0.31	0	0	0
Smooth Muscle Cells - Aortic, donor2.CNhs11305.11360-117I1	0	0	0	0	0
Smooth Muscle Cells - Aortic, donor3.CNhs11309.11432-118H1	0	0	0	0	0
Smooth Muscle Cells - Brachiocephalic, donor1.CNhs11086.11284-116I6	0	0.19	0	0	0
Smooth Muscle Cells - Brachiocephalic, donor3.CNhs12043.11433-118H2	0	0	0	0.14	0.14
Smooth Muscle Cells - Carotid, donor1.CNhs11087.11285-116I7	0	0.32	0	0	0
Smooth Muscle Cells - Carotid, donor3.CNhs12044.11434-118H3	0	0	0	0	0
Smooth Muscle Cells - Colonic, donor2.CNhs11963.11320-117D6	0	0.27	0.55	0.55	0
Smooth Muscle Cells - Coronary Artery, donor1.CNhs11088.11286-116I8	0	0	0	0.2	0
Smooth Muscle Cells - Coronary Artery, donor2.CNhs11987.11363-117I4	0	0	0	0	0
Smooth Muscle Cells - Coronary Artery, donor3.CNhs12045.11435-118H4	0	0	0	0	0
Smooth Muscle Cells - Esophageal, donor1.CNhs11324.11508-119G5	0	0.49	0	0	0
Smooth Muscle Cells - Internal Thoracic Artery, donor2.CNhs11988.11364-117I5	0	0	0	0	0
Smooth Muscle Cells - Internal Thoracic Artery, donor3.CNhs12046.11436-118H5	0	0	0	0	0
Smooth Muscle Cells - Prostate, donor1.CNhs11920.11257-116F6	0	0.14	0.27	0	0
Smooth Muscle Cells - Pulmonary Artery, donor2.CNhs11989.11365-117I6	0	0	0	0	0
Smooth Muscle Cells - Subclavian Artery, donor1.CNhs11090.11289-117A2	0	0	0	0	0
Smooth Muscle Cells - Subclavian Artery, donor2.CNhs11990.11366-117I7	0	0	0.66	0	0
Smooth Muscle Cells - Subclavian Artery, donor3.CNhs12048.11438-118H7	0	0	0	0	0
Smooth Muscle Cells - Umbilical Artery, donor2.CNhs11991.11367-117I8	0	0	0	0	0
Smooth Muscle Cells - Umbilical Artery, donor3.CNhs12049.11439-118H8	0	0	1.13	0	0
Smooth Muscle Cells - Umbilical Vein, donor1.CNhs12597.11541-120B2	0	0	0	0	0
Smooth Muscle Cells - Umbilical artery, donor0.CNhs10839.11212-116A6	0	0	0	0	0
Smooth Muscle Cells - Uterine, donor3.CNhs11927.11466-119B8	0	0	0	0	0
Trabecular Meshwork Cells, donor1.CNhs11340.11532-120A2	0	0	1.14	0	0
Trabecular Meshwork Cells, donor3.CNhs12124.11693-123A1	0	0	1.75	0.35	0
Tracheal Epithelial Cells, donor1.CNhs11092.11292-117A5	0	0.38	1.15	0.67	0
Tracheal Epithelial Cells, donor3.CNhs12051.11441-118I1	0	0	0	1.09	0
Urothelial Cells, donor1.CNhs11334.11520-119H8	0	0	0.86	0.43	0
Urothelial Cells, donor2.CNhs12091.11600-120H7	0	0	0	0	0
Urothelial Cells, donor3.CNhs12122.11681-122H7	0	1.33	1.77	0	0
Whole blood (ribopure), donor090309, donation2.CNhs11671.12180-129A2	0	0	3.06	0.76	0
Whole blood (ribopure), donor090309, donation3.CNhs11948.12181-129A3	0	0	0.57	0	0.57
Whole blood (ribopure), donor090325, donation2.CNhs11076.12177-128I8	0	0.82	1.23	0	0
Whole blood (ribopure), donor090612, donation1.CNhs11672.12182-129A4	0	0	2.59	1.3	0
Whole blood (ribopure), donor090612, donation3.CNhs11949.12184-129A6	0	0.79	0	0	0
acute lymphoblastic leukemia (B-ALL) cell line:BALL-1.CNhs11251.10455-106G5	0	0	0.19	0.19	0
acute lymphoblastic leukemia (B-ALL) cell line:NALM-6.CNhs11282.10534-107G3	0	0.58	2.89	1.01	0.14
acute myeloid leukemia (FAB M0) cell line:KG-1.CNhs13053.10827-111C8	0	0	0.2	0	0
acute myeloid leukemia (FAB M0) cell line:Kasumi-3.CNhs13241.10789-110H6	0	0.19	0	0	0
acute myeloid leukemia (FAB M1) cell line:HYT-1.CNhs13054.10828-111C9	0	0.21	0	0	0
acute myeloid leukemia (FAB M2) cell line:Kasumi-1.CNhs13502.10788-110H5	0	0.65	0.97	0.32	0
acute myeloid leukemia (FAB M2) cell line:NKM-1.CNhs11864.10765-110E9	0	0	0.46	0.46	0
acute myeloid leukemia (FAB M3) cell line:HL60.CNhs13055.10829-111D1	0	0	0.16	0	0
acute myeloid leukemia (FAB M4) cell line:FKH-1.CNhs13503.10830-111D2	0	0	0	0	0
acute myeloid leukemia (FAB M4eo) cell line:EoL-1.CNhs13056.10832-111D4	0	0	0	0	0
acute myeloid leukemia (FAB M4eo) cell line:EoL-3.CNhs13057.10833-111D5	0	0.2	0.2	0	0
acute myeloid leukemia (FAB M5) cell line:NOMO-1.CNhs13050.10764-110E8	0	0	1.28	0.85	0
acute myeloid leukemia (FAB M5) cell line:THP-1 (fresh).CNhs10722.10399-106A3	0	0	0	0	0
acute myeloid leukemia (FAB M5) cell line:THP-1 (revived).CNhs10723.10400-106A4	0	0	0.45	0	0.22
acute myeloid leukemia (FAB M5) cell line:THP-1 (thawed).CNhs10724.10405-106A9	0	0.17	0	0.17	0.17
acute myeloid leukemia (FAB M5) cell line:U-937 DE-4.CNhs13058.10834-111D6	0	0.39	1.37	0.39	0
acute myeloid leukemia (FAB M6) cell line:F-36E.CNhs13060.10836-111D8	0	2.46	1.23	0	0
acute myeloid leukemia (FAB M6) cell line:F-36P.CNhs13505.10837-111D9	0	0	0.27	0	0
acute myeloid leukemia (FAB M7) cell line:M-MOK.CNhs13049.10699-109G6	0	0	0.33	0	0
acute myeloid leukemia (FAB M7) cell line:MKPL-1.CNhs11888.10802-111A1	0	0	0	0	1.41
adenocarcinoma cell line:IM95m.CNhs11882.10796-110I4	0	0	0	0	0
b cell line:RPMI1788.CNhs10744.10427-106D4	0	0.12	0.49	0.37	0
basal cell carcinoma cell line:TE 354.T.CNhs11932.10702-109G9	0	0	0.31	0	0
bile duct carcinoma cell line:TFK-1.CNhs11265.10496-107C1	0	0	0	0	0
biphenotypic B myelomonocytic leukemia cell line:MV-4-11.CNhs11845.10718-109I7	0	0	0	0	0
blood, adult, pool1.CNhs11761.10053-101G8	0	0	0	0	0
bone marrow stromal cell line:StromaNKtert.CNhs11931.10686-109F2	0	0	0	0	0
breast, adult, donor1.CNhs11792.10080-102A8	0	0	2.17	1.45	0
bronchogenic carcinoma cell line:ChaGo-K-1.CNhs11841.10710-109H8	0	2.36	4.02	3.07	0.71
choriocarcinoma cell line:T3M-3.CNhs11820.10618-108G6	0	0	0.23	0.23	0
chorionic membrane cells, donor1.CNhs12504.12238-129G6	0	0.32	0.64	0	0
chronic lymphocytic leukemia (T-CLL) cell line:SKW-3.CNhs11714.10416-106C2	0	0	0	0	0
chronic myelogenous leukemia cell line:K562 ENCODE, biol_rep3.CNhs12336.10826-111C7	0	0	1.01	0	0.17
chronic myelogenous leukemia cell line:KU812.CNhs10727.10409-106B4	0	0.16	0.32	0	0.16
cord blood derived cell line:COBL-a 24h infection(-C).CNhs11049.10452-106G2	0	0	1.78	0.89	0
cord blood derived cell line:COBL-a 24h infection.CNhs11050.10453-106G3	0	0.25	0.74	0.86	0.12
diaphragm, fetal, donor1.CNhs11779.10069-101I6	0	0	0	3.21	0
diffuse large B-cell lymphoma cell line:CTB-1.CNhs11741.10631-108I1	0	0.18	0.73	0	0
embryonic pancreas cell line:1C3IKEI.CNhs11733.10606-108F3	0	0.63	0.94	0	0
epidermoid carcinoma cell line:Ca Ski.CNhs10748.10431-106D8	0	0.09	1.22	0.61	0
fibrous histiocytoma cell line:GCT TIB-223.CNhs11842.10711-109H9	0	0	0	0.4	0.2
gastrointestinal carcinoma cell line:ECC12.CNhs11738.10615-108G3	0	0.51	0.51	0.51	0.17
giant cell carcinoma cell line:LU65.CNhs11274.10487-107B1	0	0	0	0	0
glioma cell line:GI-1.CNhs10731.10413-106B8	0	0	0.29	0	0
granulocyte macrophage progenitor, donor1.CNhs12519.12131-128D7	0	0	0	0	0
granulosa cell tumor cell line:KGN.CNhs11740.10624-108H3	0	0.86	0.86	0	0
hairy cell leukemia cell line:Mo.CNhs11843.10712-109I1	0	0.26	0.26	0	0
heart - tricuspid valve, adult.CNhs12857.10207-103F9	0	0.72	0.72	0.72	0
heart, adult, diseased, donor1.CNhs11758.10051-101G6	0	0.43	0.86	0	0
hepatic mesenchymal tumor cell line:LI90.CNhs11868.10778-110G4	0	0	0	0	0
hepatoblastoma cell line:HuH-6.CNhs11742.10633-108I3	0	0	0	0	0
hepatocellular carcinoma cell line: HepG2 ENCODE, biol_rep2.CNhs12329.10819-111B9	0	0	0.16	0	0
immature langerhans cells, donor1.CNhs13537.11904-125F5	0	0.9	0.22	0.45	0
immature langerhans cells, donor2.CNhs13480.11905-125F6	0	0	0.77	0	0
keratoacanthoma cell line:HKA-1.CNhs11880.10791-110H8	0	0	1.34	1.01	0
left ventricle, adult, donor1.CNhs11789.10078-102A6	0	0	0.66	0	0
leiomyoma cell line:10964C.CNhs11722.10569-108B2	0	0.54	0.54	0.54	0.54
liver, adult, pool1.CNhs10624.10018-101C9	0	0.29	0.15	0	0
liver, fetal, pool1.CNhs11798.10086-102B5	0	0	0	0	0
lymph node, adult, donor1.CNhs11788.10077-102A5	0	0	1.49	0.5	0
lymphoma, malignant, hairy B-cell cell line:MLMA.CNhs11935.10775-110G1	0	0	0	0.12	0
malignant trichilemmal cyst cell line:DJM-1.CNhs10730.10412-106B7	0	0	0	0.64	0
mature adipocyte, donor1.CNhs12558.12231-129F8	0	0.54	0.54	0	0
mature adipocyte, donor2.CNhs12559.12232-129F9	0	0	0	0	0
mature adipocyte, donor3.CNhs12560.12233-129G1	0	0	0	0	0
mature adipocyte, donor4.CNhs12562.12234-129G2	0	0	0	0	0
maxillary sinus tumor cell line:HSQ-89.CNhs10732.10414-106B9	0	3.46	0.79	0.47	0.79
medulloblastoma cell line:ONS-76.CNhs11861.10759-110E3	0	0.12	0	0	0
meningioma cell line:HKBMM.CNhs11945.10691-109F7	0	0	0.47	0	0.24
mesenchymal precursor cell - adipose, donor3.CNhs12365.11749-123G3	0	0	0	0	0
mesenchymal precursor cell - ovarian cancer left ovary, donor2.CNhs13092.11833-124G6	0	0	0	0	0
mesenchymal precursor cell - ovarian cancer left ovary, donor4.CNhs13094.11836-124G9	0	0	0	0.41	0
mesenchymal precursor cell - ovarian cancer metastasis, donor2.CNhs13093.11835-124G8	0	0	0	0	0
mesenchymal precursor cell - ovarian cancer metastasis, donor4.CNhs13097.11838-124H2	0	0	0.38	0.38	0
mesenchymal precursor cell - ovarian cancer right ovary, donor1.CNhs12373.11757-123H2	0	0	0	0	0
mesenchymal precursor cell - ovarian cancer right ovary, donor3 (SOC-57-02-G).CNhs13507.11842-124H6	0	0	1.39	0.46	0
mesenchymal precursor cell - ovarian cancer right ovary, donor4.CNhs13096.11837-124H1	0	0.4	0.4	0	0
mesenchymal stem cell line:Hu5/E18.CNhs11718.10568-108B1	0	0	0	0	0
mesenchymal stem cells (adipose derived), adipogenic induction, 00hr00min, biol_rep2.CNhs13420.13230-141I8	0	0	0.34	0	0
mesodermal tumor cell line:HIRS-BM.CNhs12191.10696-109G3	0	0	0	0	0
mesothelioma cell line:Mero-25.CNhs13066.10850-111F4	0	0	0	0.26	0
mesothelioma cell line:Mero-41.CNhs13067.10851-111F5	0	0.23	0.23	0.68	0.23
mesothelioma cell line:NCI-H2052.CNhs13063.10847-111F1	0	0	0.53	0.18	0
mesothelioma cell line:NCI-H2452.CNhs13064.10848-111F2	0	0	0.34	0.34	0.17
mesothelioma cell line:NCI-H28.CNhs13061.10845-111E8	0	0.26	0	0	0.26
mucinous adenocarcinoma cell line:JHOM-1.CNhs11752.10648-109A9	0	0	0	0.25	0
mucinous cystadenocarcinoma cell line:MCAS.CNhs11873.10784-110H1	0	0.21	0	0	0
mycosis fungoides, T cell lymphoma cell line:HuT 102 TIB-162.CNhs11858.10744-110C6	0	0	0.2	0.2	0
myelodysplastic syndrome cell line:SKM-1.CNhs11934.10772-110F7	0	0.21	0.64	0.21	0
myeloma cell line:PCM6.CNhs11258.10474-106I6	0	0	1.03	0	0
nasal epithelial cells, donor1, tech_rep1.CNhs12589.12226-129F3	0	0.56	0.84	0.42	0
nasal epithelial cells, donor2.CNhs12574.12227-129F4	0	0.62	1.87	0	0
non T non B acute lymphoblastic leukemia (ALL) cell line:P30/OHK.CNhs10747.10430-106D7	0	0	0.16	0.08	0
oral squamous cell carcinoma cell line:HO-1-u-1.CNhs11287.10550-107I1	0	0.12	0.24	0.24	0
osteoclastoma cell line:Hs 706.T.CNhs11835.10704-109H2	0	0	0	0	0
osteosarcoma cell line:143B/TK^(-)neo^(R).CNhs11279.10510-107D6	0	0	0	0	0
osteosarcoma cell line:HS-Os-1.CNhs11290.10558-107I9	0	0	0.2	0	0
pancreas, adult, donor1.CNhs11756.10049-101G4	0	0	0	0	0
pancreatic carcinoma cell line:NOR-P1.CNhs11832.10698-109G5	0	0	0	0	0
papillotubular adenocarcinoma cell line:TGBC18TKB.CNhs10734.10417-106C3	0	0.15	0.3	0.15	0
parotid gland, adult.CNhs12849.10199-103F1	0	0	1.64	0	0.55
pleomorphic hepatocellular carcinoma cell line:SNU-387.CNhs11933.10706-109H4	0	0	0.17	0.17	0.17
prostate cancer cell line:PC-3.CNhs11243.10439-106E7	0	0.11	0.22	0.56	0
serous adenocarcinoma cell line:SK-OV-3-R after co-culture with SOC-57-02-G, biol_rep1.CNhs13508.11843-124H7	0	0	0.93	0	0
serous adenocarcinoma cell line:SK-OV-3-R, biol_rep1.CNhs13099.11841-124H5	0	0	0	0	0
signet ring carcinoma cell line:Kato III.CNhs10753.10436-106E4	0	0	0.2	0	0
signet ring carcinoma cell line:NUGC-4.CNhs11270.10483-107A6	0	0.12	0	0	0
skeletal muscle - soleus muscle, donor1.CNhs13454.10282-104F3	0	1.29	1.29	0	0
skeletal muscle, fetal, donor1.CNhs11776.10066-101I3	0	0	0	0	0
skin, fetal, donor1.CNhs11774.10065-101I2	0	0.49	2.91	2.43	0.49
spindle cell sarcoma cell line:Hs 132.T.CNhs11857.10737-110B8	0	0	0	0	0
splenic lymphoma with villous lymphocytes cell line:SLVL.CNhs10741.10424-106D1	0	0	1.4	0.7	0
squamous cell carcinoma cell line:EC-GI-10.CNhs11252.10463-106H4	0	0.18	0	0	0
squamous cell lung carcinoma cell line:EBC-1.CNhs11273.10486-107A9	0	0.08	0.88	0.32	0
stomach, fetal, donor1.CNhs11771.10062-101H8	0	0.73	0	0.73	0
submaxillary gland, adult.CNhs12852.10202-103F4	0	0	1.38	0.46	0
tenocyte, donor1.CNhs12639.11763-123H8	0	0	0.37	0	0.74
tenocyte, donor2.CNhs12640.11765-123I1	0	0	0	0	0
tenocyte, donor3.CNhs12641.11768-123I4	0	0	0	0	0
teratocarcinoma cell line:NCC-IT-A3.CNhs11878.10790-110H7	0	0.11	0	0.11	0.11
testicular germ cell embryonal carcinoma cell line:ITO-II.CNhs11876.10786-110H3	0	0.1	0	0.1	0
testicular germ cell embryonal carcinoma cell line:NEC14.CNhs12351.10591-108D6	0	0	0	0.27	0
testicular germ cell embryonal carcinoma cell line:NEC8.CNhs11726.10590-108D5	0	0.25	0	0	0
trachea, fetal, donor1.CNhs11766.10058-101H4	0	0.33	1.33	3.33	0.67
tubular adenocarcinoma cell line:SUIT-2.CNhs11883.10797-110I5	0	0.09	1.08	0.63	0
umbilical cord, fetal, donor1.CNhs11765.10057-101H3	0	0	0	2.35	0
