# Supplementary material for: Carbonic anhydrase related protein expression in astrocytomas and oligodendroglial tumors
Source: BMC Cancer. 2018 May 23;18:584. doi: 10.1186/s12885-018-4493-4 (PMC5966923; doi:10.1186/s12885-018-4493-4)
Supplement: Supplementary file 3 — Table S3. Full results of comparative genomics prediction of TFBSs in CA8 promoter. (XLSX 82 kb) [file 12885_2018_4493_MOESM3_ESM.xlsx]

## Sheet: CA8.TFBSs_found
binding_prot	species	motif	strand	start	end	TSS-relative start	TSS-relative end	frame score	p-value	pos in align.	combined affinity score	support
CEBPA	homo_sapiens	ATTGCATAACA	-1	17	28	-783	-772	16.97	2.38419e-07	17	260.03	17
KLF14	homo_sapiens	GGATCCGCCCCCTT	-1	743	757	-57	-43	13.29	1.19e-05	1066	229.93	17
STAT5A::STAT5B	homo_sapiens	TTTTCCAAGAA	-1	277	288	-523	-512	17.26	2.38419e-07	320	223.24	14
HLF	homo_sapiens	CATTGCATAACA	-1	17	29	-783	-771	13.9	1.09e-05	17	216.75	17
STAT3	homo_sapiens	TTTCTTGGAAA	1	276	287	-524	-513	16.82	2.38419e-07	319	211.51	14
CEBPE	homo_sapiens	GTTATGCAAT	1	18	28	-782	-772	12.69	1.90735e-05	18	209.67	17
SP4	homo_sapiens	GAGGATCCGCCCCCTTC	-1	742	759	-58	-41	12.06	7.7e-06	1065	209.49	17
CEBPD	homo_sapiens	GTTATGCAAT	1	18	28	-782	-772	12.66	2.86102e-05	18	209.41	17
CEBPB	homo_sapiens	GTTATGCAAT	1	18	28	-782	-772	12.64	2.00272e-05	18	208.61	17
EGR1	homo_sapiens	GATCCGCCCCCTTC	-1	742	756	-58	-44	11.9	3.77e-05	1065	208.44	17
FOXA2	homo_sapiens	TATTTACTTTTT	-1	327	339	-473	-461	15.61	2.3e-06	373	200.76	14
STAT3	homo_sapiens	TTCTTGGAAAA	1	277	288	-523	-512	5.05	0.000751734	320	199.74	14
SP2	homo_sapiens	GATCCGCCCCCTTCT	-1	741	756	-59	-44	11.43	5.56e-05	1064	190.16	16
FOXJ3	homo_sapiens	ATCGTGTAAATAATGAA	-1	36	53	-764	-747	12.71	2.53e-05	38	190.09	15
NFATC2	homo_sapiens	TTTTCCA	-1	281	288	-519	-512	13.21	6.10352e-05	324	190.08	15
FOXB1	homo_sapiens	AAAGTAAATAC	1	329	340	-471	-460	13.95	9.05991e-06	375	189.56	15
HLF	homo_sapiens	TGTTATGCAATG	1	17	29	-783	-771	12.05	4.62e-05	17	189.17	17
SP8	homo_sapiens	GATCCGCCCCCT	-1	744	756	-56	-44	10.7	8.31e-05	1067	188.44	17
FOXB1	homo_sapiens	CGTGTAAATAA	-1	40	51	-760	-749	11.41	5.03063e-05	42	188.05	17
KLF16	homo_sapiens	GATCCGCCCCC	-1	745	756	-55	-44	10.08	0.000102282	1068	186.62	17
FOXL1	homo_sapiens	GTAAATA	-1	41	48	-759	-752	11.38	0.00012207	43	185.62	17
NFAT5	homo_sapiens	TTTTTCCAAG	-1	279	289	-521	-511	12.05	3.24249e-05	322	185.3	16
DBP	homo_sapiens	CATTGCATAACA	-1	17	29	-783	-771	12.74	2.87e-05	17	185.15	16
FOXC2	homo_sapiens	CGTGTAAATAAT	-1	39	51	-761	-749	11.23	7.23e-05	41	184.76	16
BCL6	homo_sapiens	TTTCTTGGAAAAAT	1	276	290	-524	-510	14.61	6.3e-06	319	183.89	15
FOXD2	homo_sapiens	GTAAATA	-1	41	48	-759	-752	11.19	6.10352e-05	43	183.61	17
FOXC1	homo_sapiens	CGTGTAAATAA	-1	40	51	-760	-749	10.8	9.15527e-05	42	183.35	17
FOXA1	homo_sapiens	TGAGTATTTACTTTT	-1	328	343	-472	-457	15.03	6.3e-06	374	182.08	12
POU5F1::SOX2	homo_sapiens	GTTTGTTATGCAATG	1	14	29	-786	-771	14.16	5.8e-06	14	181.69	16
FOXC2	homo_sapiens	AAAGTAAATACT	1	329	341	-471	-459	14.12	7.5e-06	375	181.69	14
TEF	homo_sapiens	CATTGCATAACA	-1	17	29	-783	-771	13.02	1.84e-05	17	180.52	15
BCL6	homo_sapiens	ATTCCTAAAAACGT	-1	253	267	-547	-533	12.88	1.98e-05	291	180.15	15
CEBPE	homo_sapiens	ATTGCATAAC	-1	18	28	-782	-772	10.76	9.25064e-05	18	179.75	17
CEBPG	homo_sapiens	GTTATGCAAT	1	18	28	-782	-772	10.87	5.24521e-05	18	178.93	17
FOXC1	homo_sapiens	AAAGTAAATAC	1	329	340	-471	-460	13.56	1.3113e-05	375	176.36	14
CEBPB	homo_sapiens	ATTGCATAAC	-1	18	28	-782	-772	10.57	8.96454e-05	18	175.78	17
FOXI1	homo_sapiens	GTAAATA	-1	41	48	-759	-752	11.47	6.10352e-05	43	175.38	15
DBP	homo_sapiens	TGTTATGCAATG	1	17	29	-783	-771	11.96	4.04e-05	17	174.69	16
SP3	homo_sapiens	GACACGCCCCG	1	767	778	-33	-22	9.83	0.00016284	1092	174.29	17
FOXA2	homo_sapiens	TATTTACACGAT	1	41	53	-759	-747	9.79	0.0001195	43	173.5	17
KLF16	homo_sapiens	GACACGCCCCG	1	767	778	-33	-22	9.5	0.000136137	1092	173.38	17
CEBPD	homo_sapiens	ATTGCATAAC	-1	18	28	-782	-772	10.4	9.15527e-05	18	173.05	17
FOXJ3	homo_sapiens	AAAAAGTAAATACTCAG	1	327	344	-473	-456	13.67	1.15e-05	373	171.71	13
FOXK1	homo_sapiens	AAAAAGTAAATACTCAG	1	327	344	-473	-456	13.81	9.4e-06	373	171.23	14
FOXO4	homo_sapiens	GTAAATA	-1	41	48	-759	-752	11.15	6.10352e-05	43	170.91	15
FOXA2	homo_sapiens	TGTGTACACAGC	1	73	85	-727	-715	11.88	4.55e-05	75	168.64	15
NFATC3	homo_sapiens	TTTTTCCAAG	-1	279	289	-521	-511	11.74	2.95639e-05	322	168.57	15
KLF4	homo_sapiens	GGGGCGTGTC	-1	767	777	-33	-23	9.48	0.000153542	1092	168.1	17
FOXJ2	homo_sapiens	GTAAATAA	-1	40	48	-760	-752	10.45	0.000152588	42	166.98	15
FOXK1	homo_sapiens	ATCGTGTAAATAATGAA	-1	36	53	-764	-747	10.56	5.91e-05	38	166.3	15
FOXD1	homo_sapiens	GTAAATAA	-1	40	48	-760	-752	10.66	6.10352e-05	42	166.28	15
NFAT5	homo_sapiens	AATTTCCAAA	1	287	297	-513	-503	11.1	6.96182e-05	330	162.68	13
STAT1	homo_sapiens	TTTCTTGGAAA	1	276	287	-524	-513	15.61	4.76837e-06	319	162.34	11
STAT4	homo_sapiens	TTTCTTGGAAAAAT	1	276	290	-524	-510	13.24	2.31e-05	319	161.9	15
TBP	homo_sapiens	GTATAAAATTCGCCA	1	783	798	-17	-2	11.89	3.85e-05	1108	161.63	16
NFATC1	homo_sapiens	TTTTTCCAAG	-1	279	289	-521	-511	11.56	1.23978e-05	322	160.7	14
NFIL3	homo_sapiens	TTATGCAATGT	1	19	30	-781	-770	10.4	8.34465e-05	19	160.22	16
FOXO6	homo_sapiens	GTAAATA	-1	41	48	-759	-752	9.98	0.000183105	43	159.73	15
CEBPG	homo_sapiens	ATTGCATAAC	-1	18	28	-782	-772	9.67	9.15527e-05	18	156.1	16
ESRRG	homo_sapiens	CCAAGGTCAC	-1	537	547	-263	-253	14.36	9.53674e-06	810	156.08	12
STAT4	homo_sapiens	TTTCCAAGAAAGTT	-1	273	287	-527	-513	15.01	5.5e-06	316	154.43	10
HAND1::TCF3	homo_sapiens	TGTCTGGTAC	-1	761	771	-39	-29	10.04	0.000177383	1084	153.98	14
FOXP3	homo_sapiens	GTAAATA	-1	41	48	-759	-752	10.1	0.00012207	43	153.34	15
FOXA1	homo_sapiens	GAGCTGTGTACACAG	1	69	84	-731	-716	10.91	7.54e-05	71	153.01	14
POU3F3	homo_sapiens	AGTTTGGAAATTT	-1	286	299	-514	-501	9.93	9.86e-05	329	152.9	12
SRY	homo_sapiens	GTAAATAAT	-1	39	48	-761	-752	10.39	0.000106812	41	152.62	14
NFATC3	homo_sapiens	AATTTCCAAA	1	287	297	-513	-503	10.93	8.29697e-05	330	152.28	13
SPIB	homo_sapiens	ACAGGAA	-1	9	16	-791	-784	10.33	0.000183105	9	150.58	15
STAT1	homo_sapiens	TTTCCAAGAAA	-1	276	287	-524	-513	14.39	1.14441e-05	319	149.45	11
NFATC1	homo_sapiens	AATTTCCAAA	1	287	297	-513	-503	11.29	2.28882e-05	330	149.41	13
FOXD2	homo_sapiens	GTAAATA	1	332	339	-468	-461	11.41	6.10352e-05	378	149.25	13
FOXA1	homo_sapiens	TCATTATTTACACGA	1	37	52	-763	-748	7.54	0.0002462	39	147.81	17
FOXO3	homo_sapiens	GTAAATAA	-1	40	48	-760	-752	8.5	0.000244141	42	146.63	15
SOX5	homo_sapiens	ATTATTT	1	39	46	-761	-754	9.01	0.000244141	41	145.7	15
FOXI1	homo_sapiens	GTAAATA	1	332	339	-468	-461	11.69	6.10352e-05	378	145.43	12
KLF1	homo_sapiens	AGACACGCCCC	1	766	777	-34	-23	8.22	0.000232935	1091	145.34	17
STAT6	homo_sapiens	TTTTTCCAAGAAAGT	-1	274	289	-526	-511	9.47	0.0001142	317	144.66	15
HOXD9	homo_sapiens	ACAATAAAAA	-1	376	386	-424	-414	14.41	9.53674e-07	641	144.54	12
FOXL1	homo_sapiens	GTAAATA	1	332	339	-468	-461	11.59	0.00012207	378	144.4	12
FOXO4	homo_sapiens	GTAAATA	1	332	339	-468	-461	11.36	6.10352e-05	378	142.31	12
FOXP2	homo_sapiens	GTGTAAATAAT	-1	39	50	-761	-750	8.8	0.000138044	41	142.17	15
NR4A2	homo_sapiens	AAGGTCAC	-1	537	545	-263	-255	13.09	1.52588e-05	810	142.16	12
STAT6	homo_sapiens	ACTTTCTTGGAAAAA	1	274	289	-526	-511	8.46	0.0001651	317	141.78	16
STAT6	homo_sapiens	AACTTTCTTGGAAAA	1	273	288	-527	-512	7.98	0.0001965	316	141.3	16
ESRRB	homo_sapiens	CCAAGGTCACT	-1	536	547	-264	-253	14.53	6.67572e-06	806	140.41	12
POU4F1	homo_sapiens	CTTCATTATTTACA	1	35	49	-765	-751	11.23	4.73e-05	37	140.35	14
STAT6	homo_sapiens	ATTTTTCCAAGAAAG	-1	275	290	-525	-510	5.11	0.0004415	318	140.3	15
FOXP1	homo_sapiens	AAAAAGTAAATACTC	1	327	342	-473	-458	11	6.51e-05	373	139.62	12
FOXP1	homo_sapiens	GAAAAAAAAAAAAAA	1	180	195	-620	-605	14.39	8.4e-06	190	139.41	11
FOXA2	homo_sapiens	TGTGTACACAGC	-1	71	83	-729	-717	11.88	4.55e-05	73	139.12	13
POU4F3	homo_sapiens	CTTCATTATTTACACG	1	35	51	-765	-749	10.78	6.24e-05	37	139.11	15
FOXF2	homo_sapiens	AAAAAGTAAATACT	1	327	341	-473	-459	10.77	7e-05	373	139.05	14
SP2	homo_sapiens	CGCCCGCCCTTCCCC	-1	638	653	-162	-147	13.03	2.09e-05	925	138.95	11
BARHL2	homo_sapiens	CTTAAACGTT	1	248	258	-552	-542	11.64	1.62125e-05	286	137.79	12
POU2F1	homo_sapiens	AGTTTGGAAATT	-1	287	299	-513	-501	6.45	0.0007532	330	136.94	11
FOXP1	homo_sapiens	GGAAAAAAAAAAAAA	1	179	194	-621	-606	12.91	2.33e-05	189	136.52	11
KLF14	homo_sapiens	AGACACGCCCCGGT	1	766	780	-34	-20	7.64	0.000133	1091	135.8	17
SP3	homo_sapiens	GATCCGCCCCC	-1	745	756	-55	-44	7.55	0.000619888	1068	135.32	16
FOXP1	homo_sapiens	AAAAAAAAAAAAAAA	1	181	196	-619	-604	15.71	2.8e-06	191	133.61	10
FOXO6	homo_sapiens	GTAAATA	1	332	339	-468	-461	10.2	0.000183105	378	132.85	12
HOXB13	homo_sapiens	ACAATAAAAA	-1	376	386	-424	-414	14.59	4.76837e-06	641	132.13	11
NR1H3::RXRA	homo_sapiens	TGACCTTGGGAGACTTGCG	1	538	557	-262	-243	11.09	5.59e-05	811	131.93	11
FOXP1	homo_sapiens	TGGAAAAAAAAAAAA	1	178	193	-622	-607	11.08	6.26e-05	188	131.42	11
SRY	homo_sapiens	CATAACAAA	-1	15	24	-785	-776	10.32	0.00012207	15	131.28	13
STAT3	homo_sapiens	TTTTTAGGAAT	1	256	267	-544	-533	11.26	6.34193e-05	294	131.22	13
TCF7L2	homo_sapiens	TTGTTTCAAAGCAG	-1	154	168	-646	-632	6.58	0.0004235	163	131.11	15
FOXA1	homo_sapiens	TGGCTGTGTACACAG	-1	72	87	-728	-713	11.55	5.7e-05	74	130.89	12
FOXP3	homo_sapiens	GTAAATA	1	332	339	-468	-461	10.32	0.00012207	378	130.41	12
STAT5A::STAT5B	homo_sapiens	CTTTCTTGGAA	1	275	286	-525	-514	11.73	5.48363e-05	318	130.1	11
ZEB1	homo_sapiens	GCTCACCTG	-1	85	94	-715	-706	14.12	1.52588e-05	87	129.23	11
FOXP1	homo_sapiens	AAAAAAAAAAAAAAA	1	182	197	-618	-603	15.71	2.8e-06	192	128.67	9
CDX1	homo_sapiens	ACAATAAAA	-1	377	386	-423	-414	13.76	3.8147e-06	642	128.25	11
FOXP1	homo_sapiens	CTGGAAAAAAAAAAA	1	177	192	-623	-608	10.22	8.89e-05	187	127.85	11
FOXP2	homo_sapiens	AAGTAAATACT	1	330	341	-470	-459	9.17	0.000126839	376	127.67	12
TEF	homo_sapiens	TGTTATGCAATG	1	17	29	-783	-771	9.11	0.0001066	17	127.13	14
ELF5	homo_sapiens	AACAGGAACTC	-1	6	17	-794	-783	8.64	0.000412703	6	126.63	14
FOXP1	homo_sapiens	ATCGTGTAAATAATG	-1	38	53	-762	-747	7.87	0.0002246	40	126.56	14
POU3F1	homo_sapiens	GTTTGGAAATTT	-1	286	298	-514	-502	6.44	0.0007695	329	126.3	11
NR5A2	homo_sapiens	TCTCCCAAGGTCACT	-1	536	551	-264	-249	10.5	5.98e-05	806	125.43	12
FOXP1	homo_sapiens	TCTGGAAAAAAAAAA	1	176	191	-624	-609	9.21	0.000136	186	125.14	11
TFAP2A	homo_sapiens	AGCCTGCAGCA	1	91	102	-709	-698	10.01	0.000165224	93	124.75	13
FOXP1	homo_sapiens	TTCTGGAAAAAAAAA	1	175	190	-625	-610	9.42	0.0001253	185	124.73	11
FOXP1	homo_sapiens	TTTAAGAAAAGAAAA	-1	239	254	-561	-546	12.74	2.64e-05	276	124.59	12
TEAD4	homo_sapiens	CACATTGCAT	-1	21	31	-779	-769	8.29	0.000542641	21	124.56	15
MNX1	homo_sapiens	AATAATGAAG	-1	35	45	-765	-755	8.81	0.000444412	37	124.38	14
KLF4	homo_sapiens	GGGGCGGATC	1	746	756	-54	-44	6.62	0.000562668	1069	124.38	17
NFATC2	homo_sapiens	ATTTCCA	1	288	295	-512	-505	10.1	0.00012207	331	124.18	12
HOXD13	homo_sapiens	ACAATAAAAA	-1	376	386	-424	-414	13.5	1.71661e-05	641	123.47	11
MGA	homo_sapiens	GGGTGTGA	-1	919	927	119	127	11.58	4.57764e-05	1244	123.3	11
SOX5	homo_sapiens	ATTGTTT	-1	162	169	-638	-631	12.73	6.10352e-05	172	123.06	12
NFAT5	homo_sapiens	TTTTTCCAGA	-1	176	186	-624	-614	10.57	0.000103951	186	122.74	12
POU6F2	homo_sapiens	ACTTCATTAT	1	34	44	-766	-756	11.97	4.76837e-05	36	122.13	11
FOXP3	homo_sapiens	ACAAACA	-1	13	20	-787	-780	9.64	0.000183105	13	121.95	13
NFAT5	homo_sapiens	CGTTTCCACT	1	299	309	-501	-491	9.61	0.000242233	345	121.95	13
DDIT3::CEBPA	homo_sapiens	TAGTGAAATCGT	-1	48	60	-752	-740	9.07	0.0002441	50	121.66	14
ERF	homo_sapiens	ACAGGAACTC	-1	6	16	-794	-784	8.79	0.00021553	6	121.39	14
TFAP2C(VAR.2)	homo_sapiens	AGCCTGCAGCA	1	91	102	-709	-698	9.6	0.000191927	93	121.3	13
SOX3	homo_sapiens	CCTTTCTCCT	1	409	419	-391	-381	10.7	0.000103951	674	121.22	12
SP2	homo_sapiens	GCCCTTCCCCCGGGG	-1	633	648	-167	-152	7.95	0.0002643	920	120.96	10
FOXO6	homo_sapiens	GTACACA	-1	73	80	-727	-720	8.54	0.000244141	75	120.95	14
FOXQ1	homo_sapiens	CATTATTTACA	1	38	49	-762	-751	6.98	0.000529528	40	120.72	15
ZNF263	homo_sapiens	GGGGGAAGGGCGGGCGGGGAT	1	637	658	-163	-142	11.48	2.99e-05	924	120.7	11
BCL6	homo_sapiens	TTTCCTGGAGTACG	1	466	480	-334	-320	12.48	2.61e-05	734	120.34	11
NR2F1	homo_sapiens	CCAAGGTCACTCG	-1	534	547	-266	-253	12.78	3.06e-05	804	120.27	11
ZNF263	homo_sapiens	GGGGAAGGGCGGGCGGGGATG	1	638	659	-162	-141	10.92	4.14e-05	925	120.14	11
ATF4	homo_sapiens	TTGTTATGCAATG	1	16	29	-784	-771	8.29	0.0001112	16	120.03	15
FOXL1	homo_sapiens	ACAAACA	-1	13	20	-787	-780	9.33	0.000305176	13	117.98	13
FOXD1	homo_sapiens	GTAAATAC	1	332	340	-468	-460	8.7	0.000305176	378	117.71	12
FOXD2	homo_sapiens	ACAAACA	-1	13	20	-787	-780	9.29	0.000305176	13	117.48	13
LHX9	homo_sapiens	ATAATGAA	-1	36	44	-764	-756	8.64	0.000457764	38	117.43	14
ELF5	homo_sapiens	TCCAGGAAATA	-1	464	475	-336	-325	12.07	3.60012e-05	730	117.21	11
STAT3	homo_sapiens	TTTCCAAGAAA	-1	276	287	-524	-513	11.6	5.24521e-05	319	116.35	10
NFATC2	homo_sapiens	GTTTCCA	1	300	307	-500	-493	9.33	0.000244141	346	116.14	13
SRY	homo_sapiens	TGAAACAAT	1	160	169	-640	-631	11.75	3.05176e-05	170	115.81	12
TBR1	homo_sapiens	GGGTGTGAAC	-1	917	927	117	127	11.37	5.81741e-05	1242	115.23	11
PPARG::RXRA	homo_sapiens	GTAGGAGAAAGGAGA	-1	406	421	-394	-379	10.74	7.13e-05	671	115.06	12
POU4F1	homo_sapiens	GTAAATAATGAAGT	-1	34	48	-766	-752	10.5	7.42e-05	36	114.92	11
FOXA1	homo_sapiens	GCAATGTGTGCACTT	1	23	38	-777	-762	8.57	0.0001843	23	114.59	13
LIN54	homo_sapiens	TTTTAAATC	-1	322	331	-478	-469	13.51	3.8147e-06	368	114.37	12
FOXO4	homo_sapiens	GTACACA	-1	73	80	-727	-720	7.97	0.000488281	75	113.61	14
SP1	homo_sapiens	CGCCCGCCCTT	-1	642	653	-158	-147	9.11	0.000185728	929	113.46	11
NR2E1	homo_sapiens	AAAAGTAAA	1	328	337	-472	-463	10.02	0.000156403	374	113.06	12
TFAP2C(VAR.2)	homo_sapiens	TGCTGCAGGCT	-1	91	102	-709	-698	8.8	0.000285387	93	112.95	13
GATA5	homo_sapiens	AGATAACA	1	227	235	-573	-565	11.71	1.52588e-05	264	112.47	11
ZNF263	homo_sapiens	GGATGAAAATGAATAGGTGAG	1	479	500	-321	-300	8.68	0.0001227	747	112.25	14
FOXJ2	homo_sapiens	GTAAATAC	1	332	340	-468	-460	7.96	0.000366211	378	112.13	12
AHR::ARNT	homo_sapiens	CGCGTG	-1	976	982	176	182	9.29	0.000488281	2556	112.06	12
PRDM1	homo_sapiens	AAGAAAAGAAAATGG	-1	236	251	-564	-549	9.91	7.74e-05	273	111.58	14
IRF1	homo_sapiens	GTGTTTTTTTTTTTTTTTTTT	-1	181	202	-619	-598	11.71	1.89e-05	191	111.37	8
FOXD3	homo_sapiens	TTTTTTTTTTTT	-1	181	193	-619	-607	11.4	5.64e-05	191	110.5	10
FOXD3	homo_sapiens	TTTTTTTTTTTT	-1	182	194	-618	-606	11.4	5.64e-05	192	110.5	10
IRF1	homo_sapiens	TGTGTTTTTTTTTTTTTTTTT	-1	182	203	-618	-597	10.8	2.58e-05	192	110.46	8
ZFX	homo_sapiens	GTGTGCCTGGCCTA	-1	512	526	-288	-274	7.32	0.0003308	782	110.16	13
LIN54	homo_sapiens	CTTTGAAAC	1	157	166	-643	-634	8.59	0.000480652	167	109.89	12
ELK3	homo_sapiens	ACAGGAACTC	-1	6	16	-794	-784	7.67	0.000482559	6	109.64	14
NFATC1	homo_sapiens	CGTTTCCACT	1	299	309	-501	-491	9.17	0.000349045	345	109.64	12
REL	homo_sapiens	TGGTATTTCC	1	461	471	-339	-329	11.85	3.33786e-05	727	109.18	10
NFATC3	homo_sapiens	CGTTTCCACT	1	299	309	-501	-491	8.95	0.000383377	345	107.82	12
TFAP2A(VAR.2)	homo_sapiens	CGCCCCGAGGCG	1	688	700	-112	-100	12.02	3.99e-05	976	107.79	11
FOXG1	homo_sapiens	GTAAATAA	-1	40	48	-760	-752	5.6	0.00012207	42	107.76	15
IRF1	homo_sapiens	GTTGTGTTTTTTTTTTTTTTT	-1	184	205	-616	-595	14.4	4.9e-06	197	107.18	7
FOXP1	homo_sapiens	AAAAAAAAAAAAAAA	1	183	198	-617	-602	15.71	2.8e-06	196	107.16	7
FOXP1	homo_sapiens	AAAAAAAAAAAAAAA	1	184	199	-616	-601	15.71	2.8e-06	197	107.16	7
HOXA13	homo_sapiens	ACAATAAAAA	-1	376	386	-424	-414	15.44	9.53674e-07	641	107.1	7
FOXP1	homo_sapiens	ACACAATAAAAAGAG	-1	373	388	-427	-412	11.55	5.07e-05	638	106.95	10
PRDM1	homo_sapiens	AGAAAAGAAAATGGT	-1	235	250	-565	-550	5.1	0.0005485	272	106.77	14
HOXA10	homo_sapiens	ATTCCTAAAAA	-1	256	267	-544	-533	8.19	0.00053072	294	106.58	13
TBX1	homo_sapiens	GGGTGTGA	-1	919	927	119	127	10.71	0.000137329	1244	106.45	10
IRF1	homo_sapiens	TTGTGTTTTTTTTTTTTTTTT	-1	183	204	-617	-596	13.63	6.4e-06	196	106.41	7
POU1F1	homo_sapiens	AGTTTGGAAATTTT	-1	285	299	-515	-501	4.97	0.0006872	328	106.37	11
STAT3	homo_sapiens	ATTCCTAAAAA	-1	256	267	-544	-533	8.08	0.000279665	294	106.13	13
SOX17	homo_sapiens	TTTATTGTG	1	378	387	-422	-413	12.15	2.67029e-05	643	105.55	10
FOXP1	homo_sapiens	AAAAAAAAAAAAAAC	1	185	200	-615	-600	13.98	1.12e-05	198	105.43	7
STAT5A::STAT5B	homo_sapiens	GTTTTTAGGAA	1	255	266	-545	-534	7.81	0.000267267	293	105.4	14
GFI1	homo_sapiens	TAAATCATAG	1	207	217	-593	-583	11.91	2.00272e-05	243	105.27	10
SP1	homo_sapiens	GCCCTTCCCCC	-1	637	648	-163	-152	9.56	0.000156403	924	105.21	11
NFAT5	homo_sapiens	ATTTTCTTTT	1	238	248	-562	-552	9.38	0.000295639	275	104.88	12
TBX21	homo_sapiens	CGGGTGTGAA	-1	918	928	118	128	10.09	9.72748e-05	1243	104.72	11
TBX15	homo_sapiens	GGGTGTGA	-1	919	927	119	127	10.53	9.15527e-05	1244	104.66	10
SP8	homo_sapiens	GACACGCCCCGG	1	767	779	-33	-21	6.13	0.0008996	1092	104.42	15
FOXP1	homo_sapiens	ACAATAAAAAGAGAC	-1	371	386	-429	-414	8.83	0.0001562	636	104.23	10
NKX2-5(VAR.2)	homo_sapiens	AGACTCTCCAG	-1	364	375	-436	-425	10.3	0.000135899	629	104.09	10
TFAP2B(VAR.2)	homo_sapiens	AGCCTGCAGCA	1	91	102	-709	-698	8.79	0.000230074	93	104.08	12
DDIT3::CEBPA	homo_sapiens	TTATGCAATGTG	1	19	31	-781	-769	8.68	0.000299	19	103.9	12
FOXP1	homo_sapiens	AAAAAAAAAAAACAC	1	187	202	-613	-598	12.33	3.37e-05	200	103.78	7
FOXD3	homo_sapiens	TTTTTTTTTTTC	-1	180	192	-620	-608	9.64	0.0001555	190	103.69	10
ERG	homo_sapiens	ACAGGAACTC	-1	6	16	-794	-784	7.78	0.000453949	6	103.62	13
STAT6	homo_sapiens	TAATTCCTAAAAACG	-1	254	269	-546	-531	8.65	0.0001541	292	103.32	12
ARID5A	homo_sapiens	GAAAAATTTCCAAA	1	283	297	-517	-503	9.08	0.000261	326	103.28	12
FOXP1	homo_sapiens	AAAAAAAAAAAAACA	1	186	201	-614	-599	11.51	5.14e-05	199	102.96	7
ETV4	homo_sapiens	ACAGGAACTC	-1	6	16	-794	-784	7.65	0.000665665	6	102.86	13
AHR::ARNT	homo_sapiens	CGCGTG	-1	956	962	156	162	9.29	0.000488281	2536	102.33	11
ETV1	homo_sapiens	ACAGGAACTC	-1	6	16	-794	-784	7.59	0.000644684	6	101.69	13
HOXA10	homo_sapiens	CACAATAAAAA	-1	376	387	-424	-413	13.23	6.19888e-06	641	100.85	8
HMX3	homo_sapiens	ACGGACGATTTAAAAAG	1	316	333	-484	-467	9.1	0.0001553	362	100.77	11
MECOM	homo_sapiens	AAGAAAAGAAAATG	-1	237	251	-563	-549	10.24	4.61e-05	274	100.66	12
PRDM1	homo_sapiens	GAAAAGAAAATGGTT	-1	234	249	-566	-551	4.36	0.0007059	271	100.48	13
NKX6-1	homo_sapiens	TTCATTAT	1	36	44	-764	-756	9.37	0.000289917	38	100.4	11
ZNF263	homo_sapiens	TGGGTAGGAGAAAGGAGAGGG	-1	403	424	-397	-376	8.56	0.0001308	668	100.27	13
NKX6-2	homo_sapiens	TTCATTAT	1	36	44	-764	-756	9.33	0.000259399	38	99.95	11
BARHL1	homo_sapiens	CTTAAACGTT	1	248	258	-552	-542	8.02	0.000706673	286	99.85	12
TBX5	homo_sapiens	GGGTGTGA	-1	919	927	119	127	10.02	0.000106812	1244	99.63	10
ARID3B	homo_sapiens	CTATTAATTCC	-1	262	273	-538	-527	13.08	1.09673e-05	300	99.3	8
FEV	homo_sapiens	ACAGGAACTC	-1	6	16	-794	-784	7.33	0.000563622	6	99.04	13
STAT3	homo_sapiens	TTTCTGGAAAA	1	174	185	-626	-615	14.76	6.91414e-06	184	98.99	8
FOXO6	homo_sapiens	GTACACA	1	76	83	-724	-717	8.29	0.000305176	78	98.68	12
NOTO	homo_sapiens	CTTCATTATT	1	35	45	-765	-755	9.39	0.000340462	37	98.49	11
TBX2	homo_sapiens	CGGGTGTGAAC	-1	917	928	117	128	9.95	0.000162125	1242	98.43	10
VAX1	homo_sapiens	TTCATTAT	1	36	44	-764	-756	9.19	0.000213623	38	98.38	11
IRF1	homo_sapiens	TGTTTTTTTTTTTTTTTTTTC	-1	180	201	-620	-599	12.05	1.61e-05	190	98.27	8
TBX4	homo_sapiens	GGGTGTGA	-1	919	927	119	127	9.87	0.000183105	1244	98.07	10
HOXD9	homo_sapiens	ACGATTTAAA	1	320	330	-480	-470	7.93	0.00062561	366	98.04	11
SPIC	homo_sapiens	TTAAAAAGTAAATA	1	325	339	-475	-461	10.24	9.25e-05	371	97.87	11
VAX2	homo_sapiens	TTCATTAT	1	36	44	-764	-756	9.13	0.000274658	38	97.73	11
ESRRA	homo_sapiens	CCCAAGGTCAC	-1	537	548	-263	-252	10.54	2.38419e-05	810	97.57	12
HOXD8	homo_sapiens	TTAGGAATTAATAGAAC	1	259	276	-541	-524	12.59	1.95e-05	297	97.4	8
FOXB1	homo_sapiens	TGTGTACACAG	-1	72	83	-728	-717	7.09	0.000534296	74	97.14	13
IRF1	homo_sapiens	GTTTTTTTTTTTTTTTTTTCC	-1	179	200	-621	-600	10.05	3.48e-05	189	96.91	8
HNF1A	homo_sapiens	ATTTAAAAAGTAAAT	1	323	338	-477	-462	9.92	7e-05	369	96.85	12
EHF	homo_sapiens	AAACAGGAACTC	-1	6	18	-794	-782	6.66	0.0003071	6	96.75	14
ARID3B	homo_sapiens	TTTTTAAATCG	-1	321	332	-479	-468	8.37	0.000533819	367	96.59	11
KLF16	homo_sapiens	CACACTCCCCC	1	966	977	166	177	11.81	4.1008e-05	2546	96.38	9
STAT3	homo_sapiens	TTTTCTGGAAA	1	173	184	-627	-616	11.83	4.57764e-05	183	96.06	8
STAT5A::STAT5B	homo_sapiens	ATTTCCTGGAG	1	465	476	-335	-324	11.59	5.91278e-05	733	96.02	9
NFATC3	homo_sapiens	TTTTTCCAGA	-1	176	186	-624	-614	11.67	3.05176e-05	186	95.92	9
TFAP2A	homo_sapiens	TGCTGCAGGCT	-1	91	102	-709	-698	7.82	0.000518322	93	95.66	12
HES1	homo_sapiens	CCCACGCGCG	1	974	984	174	184	7.64	0.000619888	2554	95.28	12
ZNF423	homo_sapiens	GGCACACAGGGGTCC	1	519	534	-281	-266	10.91	3.09e-05	789	95.21	10
EHF	homo_sapiens	CTCCAGGAAATA	-1	464	476	-336	-324	10.53	6.28e-05	730	95.15	12
FOXQ1	homo_sapiens	TCCTGTTTGTT	1	10	21	-790	-779	8.2	0.00029707	10	95.11	12
SOX10	homo_sapiens	CTGTGT	-1	78	84	-722	-716	7.69	0.000732422	80	94.9	12
TFAP2B(VAR.2)	homo_sapiens	TGCTGCAGGCT	-1	91	102	-709	-698	7.82	0.000343561	93	94.37	12
KLF12	homo_sapiens	AGACACGCCCCGGTC	1	766	781	-34	-19	5.49	0.0002256	1091	94.06	17
ESR2	homo_sapiens	GGGTCTCCTAGCCCT	1	392	407	-408	-393	9.16	0.000177	657	93.89	11
BCL6	homo_sapiens	TTTTCTGGAAAAAA	1	173	187	-627	-613	12.78	2.08e-05	183	93.87	10
FOXA1	homo_sapiens	TTCCTGTTTGTTATG	1	9	24	-791	-776	8.92	0.0001624	9	93.83	11
IRF1	homo_sapiens	TTTTTTTTTTTTTTTTTTCCA	-1	178	199	-622	-601	8.01	7.86e-05	188	93.7	8
PHOX2A	homo_sapiens	TAACACAATAA	-1	379	390	-421	-410	10.48	9.56059e-05	644	93.57	10
PDX1	homo_sapiens	TTCATTAT	1	36	44	-764	-756	8.74	0.000717163	38	93.48	11
PRDM1	homo_sapiens	GGTAGGAGAAAGGAG	-1	407	422	-393	-378	7.92	0.0001865	672	93.26	13
ELK4	homo_sapiens	GTATTTCCTGG	1	463	474	-337	-326	9.47	0.000169277	729	93.19	11
ETV6	homo_sapiens	CGAGGAAGCG	1	603	613	-197	-187	10.1	0.000138283	881	92.99	10
NFATC2	homo_sapiens	TTTTCCA	-1	178	185	-622	-615	13.21	6.10352e-05	188	92.87	8
EGR2	homo_sapiens	CCGCTCACGCG	1	951	962	151	162	8.66	0.00012207	2531	92.6	12
DLX1	homo_sapiens	AAAAATTTCC	1	284	294	-516	-506	8.34	0.000626564	327	92.13	11
MEF2C	homo_sapiens	CGGATGAAAATGAAT	1	478	493	-322	-307	4.68	0.0008353	746	91.8	12
POU2F2	homo_sapiens	TTCATTTTCATCC	-1	479	492	-321	-308	10.14	6.43e-05	747	91.6	9
MZF1	homo_sapiens	CGGGGA	1	651	657	-149	-143	9.05	0.000488281	938	91.52	10
EGR1	homo_sapiens	CACACTCCCCCACG	1	966	980	166	180	9.17	0.0001482	2546	91.45	10
SPZ1	homo_sapiens	AGGTGAGCAGC	1	493	504	-307	-296	8.71	0.000330687	763	91.37	10
FOXD3	homo_sapiens	TTTTTTTTTTTT	-1	183	195	-617	-605	11.4	5.64e-05	196	91.32	8
FOXD3	homo_sapiens	TTTTTTTTTTTT	-1	184	196	-616	-604	11.4	5.64e-05	197	91.32	8
FOXD3	homo_sapiens	TTTTTTTTTTTT	-1	185	197	-615	-603	11.4	5.64e-05	198	91.32	8
FOXD3	homo_sapiens	TTTTTTTTTTTT	-1	186	198	-614	-602	11.4	5.64e-05	199	91.32	8
FOXD3	homo_sapiens	TTTTTTTTTTTT	-1	187	199	-613	-601	11.4	5.64e-05	200	91.32	8
SRY	homo_sapiens	TAACACAAT	-1	381	390	-419	-410	10.45	0.000102997	646	91.2	9
PRDM1	homo_sapiens	GAGAAAGGAGAGGGC	-1	402	417	-398	-383	5.75	0.0004371	667	91.09	13
RORA	homo_sapiens	CCCAAGGTCA	-1	538	548	-262	-252	8.4	0.000239372	811	90.99	11
HOXA9	homo_sapiens	ACCCTAAATCA	1	203	214	-597	-586	11.31	5.19753e-05	239	90.1	10
ETS1	homo_sapiens	CCAGGAAATA	-1	464	474	-336	-326	9.12	0.000232697	730	90.03	11
HOXD9	homo_sapiens	GAAAAAAAAA	1	180	190	-620	-610	8.34	0.000489235	190	89.92	11
USF2	homo_sapiens	GCCAGGTGAGC	1	83	94	-717	-706	9.85	0.000129938	85	89.38	9
IRF1	homo_sapiens	TTTTTTTTTTTTTTTTTCCAG	-1	177	198	-623	-602	7.71	8.99e-05	187	89.31	8
HOXC13	homo_sapiens	TCTTGGAAAAA	1	278	289	-522	-511	6.93	0.000290155	321	89.24	14
HMX2	homo_sapiens	ACGGACGATTTAAAAAG	1	316	333	-484	-467	7.97	0.0002451	362	88.95	11
TBP	homo_sapiens	ATTTAAAAAGTAAAT	1	323	338	-477	-462	8.57	0.0003948	369	88.83	10
MGA	homo_sapiens	GAGTGTGA	-1	965	973	165	173	9.23	0.000244141	2545	88.78	10
HOXD8	homo_sapiens	CACTTCATTATTTACAC	1	33	50	-767	-750	8.03	0.0003115	35	88.78	11
HOXD9	homo_sapiens	AAAAAAAAAA	1	181	191	-619	-609	7.2	0.000951767	191	88.78	11
HOXD9	homo_sapiens	AAAAAAAAAA	1	182	192	-618	-608	7.2	0.000951767	192	88.78	11
HOXD8	homo_sapiens	TATTTACTTTTTAAATC	-1	322	339	-478	-461	6.32	0.0007489	368	88.77	11
FOXA2	homo_sapiens	TGTTTGTTATGC	1	13	25	-787	-775	8.22	0.0002271	13	88.64	11
IRF1	homo_sapiens	TTTTTTTTTTTTTTTCCAGAA	-1	175	196	-625	-604	7.38	0.0001014	185	88.55	8
FIGLA	homo_sapiens	CTCACCTGGC	-1	83	93	-717	-707	8.97	0.000343323	85	88.33	10
ZFX	homo_sapiens	TCTGCTGGGGCCTC	1	833	847	33	47	10.26	0.0001174	1158	88.22	8
GATA4	homo_sapiens	CCTTCTCTCTC	-1	736	747	-64	-53	10.17	0.000118017	1059	88.19	9
POU4F1	homo_sapiens	TTGCATAACAAACA	-1	13	27	-787	-773	8.18	0.0002701	13	88.12	11
PHOX2B	homo_sapiens	TAACACAATAA	-1	379	390	-421	-410	9.94	0.000115871	644	88.06	10
FOXB1	homo_sapiens	TGTGTACACAG	1	73	84	-727	-716	7.32	0.000478268	75	87.98	12
SP3	homo_sapiens	CACACTCCCCC	1	966	977	166	177	10.05	0.00013876	2546	87.94	9
STAT6	homo_sapiens	ACGTTTTTAGGAATT	1	253	268	-547	-532	7.7	0.0002143	291	87.79	12
RELA	homo_sapiens	TGGTATTTCC	1	461	471	-339	-329	9.72	0.000120163	727	87.66	10
IRF1	homo_sapiens	TTTTTTTTTTTTTTTTCCAGA	-1	176	197	-624	-603	6.02	0.0001658	186	87.62	8
FOXC1	homo_sapiens	TAAGAAAAGAA	-1	241	252	-559	-548	7.6	0.00045228	278	87.55	11
TEAD3	homo_sapiens	AAATACCA	-1	461	469	-339	-331	9.69	0.000244141	727	87.4	10
HLTF	homo_sapiens	TTACTTTTTA	-1	326	336	-474	-464	8.77	0.000126839	372	87.32	10
NFAT5	homo_sapiens	CATTTTCATC	-1	480	490	-320	-310	8.51	0.000426292	748	87.02	10
FOXO4	homo_sapiens	GTACACA	1	76	83	-724	-717	7.72	0.000488281	78	86.47	11
STAT6	homo_sapiens	TTTTTCCAGAAAAGG	-1	171	186	-629	-614	10.2	8.74e-05	181	86.4	9
MEIS1	homo_sapiens	CTGACAG	1	114	121	-686	-679	9.86	0.000183105	117	86.39	9
TFAP2A(VAR.2)	homo_sapiens	CACCCGGAGGCG	1	922	934	122	134	9.23	0.0002575	1247	86.37	9
POU6F1	homo_sapiens	CTTCATTATT	1	35	45	-765	-755	9.02	0.000286102	37	86.04	10
POU6F1	homo_sapiens	AATAATGAAG	-1	35	45	-765	-755	9.02	0.000286102	37	86.04	10
ARID3B	homo_sapiens	GAATTAATAGA	1	263	274	-537	-526	12.03	3.38554e-05	301	86.03	7
NFIL3	homo_sapiens	TTGCATAACAA	-1	16	27	-784	-773	5.78	0.000762701	16	85.98	13
NKX2-8	homo_sapiens	GCACTTCAT	1	32	41	-768	-759	9.59	0.00025177	34	85.9	9
ZNF423	homo_sapiens	GGACCCCTGTGTGCC	-1	519	534	-281	-266	9.17	7.34e-05	789	85.86	12
FOXA2	homo_sapiens	TGTGTGCACTTC	1	27	39	-773	-761	6.44	0.000452	27	85.43	13
POU4F3	homo_sapiens	GTAAATAATGAAGTGC	-1	32	48	-768	-752	7.8	0.0002872	34	85.34	11
MEIS2	homo_sapiens	CTGACAGC	1	114	122	-686	-678	10.83	0.000137329	117	85.07	9
ELF4	homo_sapiens	AAACAGGAACTC	-1	6	18	-794	-782	6.2	0.000214	6	84.63	14
FLI1	homo_sapiens	ACAGGAACTC	-1	6	16	-794	-784	6.17	0.000513077	6	84.51	13
ARID3B	homo_sapiens	TAAATAATGAA	-1	36	47	-764	-753	8.64	0.000471115	38	84.48	10
MEOX2	homo_sapiens	AATAATGAAG	-1	35	45	-765	-755	8.52	0.000463486	37	84.47	10
GSC	homo_sapiens	ATTAATTCCT	-1	261	271	-539	-529	10.52	0.000132561	299	84.45	8
ZNF263	homo_sapiens	AGGGGTCCTGGAGGAGAGAGA	-1	434	455	-366	-345	4.63	0.0007233	699	84.24	13
ZNF740	homo_sapiens	ACTCCCCCAC	1	969	979	169	179	9.31	0.000163078	2549	84.22	10
FOXD3	homo_sapiens	GAGTATTTACTT	-1	330	342	-470	-458	7.64	0.000421	376	84.18	11
GSX1	homo_sapiens	CTTCATTATT	1	35	45	-765	-755	8.67	0.000351906	37	84.01	10
LMX1B	homo_sapiens	ACAATAAA	-1	378	386	-422	-414	9.31	0.000198364	643	84	9
EMX1	homo_sapiens	AATAATGAAG	-1	35	45	-765	-755	8.58	0.000482559	37	83.93	10
ARID5A	homo_sapiens	GAAATTTTTCCAAG	-1	279	293	-521	-507	7.69	0.0005958	322	83.87	11
ARNT	homo_sapiens	CGCGTG	-1	956	962	156	162	6.6	0.000732422	2536	83.84	12
INSM1	homo_sapiens	GAGAAGGGGGCG	1	740	752	-60	-48	6.33	0.0005443	1063	83.69	13
HMX2	homo_sapiens	AAAAACGTTTAAGAAAA	-1	244	261	-556	-539	8.18	0.0002199	281	83.59	10
FOXJ2	homo_sapiens	ACAAACAG	-1	12	20	-788	-780	6.7	0.000610352	12	83.59	13
FOXP1	homo_sapiens	AAAAAAAAAACACAA	1	189	204	-611	-596	17.7	4e-07	215	83.49	7
POU3F1	homo_sapiens	TTATGCAATGTG	1	19	31	-781	-769	7.65	0.0004337	19	83.28	11
HMX3	homo_sapiens	AAAAACGTTTAAGAAAA	-1	244	261	-556	-539	8.2	0.000243	281	83.11	10
ETV5	homo_sapiens	ACAGGAACTC	-1	6	16	-794	-784	7.36	0.000967979	6	83.02	11
STAT6	homo_sapiens	TTTTTTTCCAGAAAA	-1	173	188	-627	-612	6.57	0.0002982	183	82.77	9
POU1F1	homo_sapiens	ATCGTGTAAATAAT	-1	39	53	-761	-747	5.84	0.0004797	41	82.76	13
HOXD8	homo_sapiens	TAAATAATGAAGTGCAC	-1	30	47	-770	-753	7.11	0.0005048	32	82.7	11
KLF1	homo_sapiens	GGATCCGCCCC	-1	746	757	-54	-43	4.21	0.000777006	1069	82.66	17
SPDEF	homo_sapiens	TCCAGGAAATA	-1	464	475	-336	-325	7.52	0.00020647	730	82.63	13
SPIB	homo_sapiens	AGCGGAA	-1	359	366	-441	-434	10.33	0.000183105	624	82.61	8
ARID3B	homo_sapiens	GATTTAAAAAG	1	322	333	-478	-467	8.15	0.000596762	368	82.58	10
SP1	homo_sapiens	TCCCCGCCCGC	-1	646	657	-154	-143	0.55	0.000910282	933	82.57	10
HOXD8	homo_sapiens	CGTGTAAATAATGAAGT	-1	34	51	-766	-749	6.92	0.0005534	36	82.51	11
LIN54	homo_sapiens	ATTTAAAAA	1	323	332	-477	-468	11.52	8.7738e-05	369	82.42	9
HOXB2	homo_sapiens	CTTCATTATT	1	35	45	-765	-755	8.31	0.000679016	37	82.3	10
EOMES	homo_sapiens	CGGGTGTGAACCG	-1	915	928	115	128	8.94	0.0002213	1240	82.29	9
EMX2	homo_sapiens	AATAATGAAG	-1	35	45	-765	-755	8.52	0.000517845	37	82.01	10
ETS1	homo_sapiens	ACAGGAACTC	-1	6	16	-794	-784	5.85	0.000827789	6	81.79	13
NFATC1	homo_sapiens	TTTTTCCAGA	-1	176	186	-624	-614	10.94	4.29153e-05	186	81.66	8
LMX1B	homo_sapiens	ATAATGAA	-1	36	44	-764	-756	8.3	0.000488281	38	81.54	10
ZNF263	homo_sapiens	AAAGCAGGGCTAGCAGAAGGC	-1	140	161	-660	-639	8.65	0.0001248	149	81.48	12
STAT5A::STAT5B	homo_sapiens	TTTTTCCAGAA	-1	175	186	-625	-614	10.43	0.000101566	185	81.35	8
LMX1B	homo_sapiens	GTAAATAA	-1	40	48	-760	-752	8.07	0.00062561	42	81.31	10
POU5F1B	homo_sapiens	GATGAAAAT	1	480	489	-320	-311	8.14	0.000423431	748	81.23	10
SP8	homo_sapiens	CACACTCCCCCA	1	966	978	166	178	10.2	0.0001108	2546	81.17	9
HOXB5	homo_sapiens	AAAGTAAATACTCAGA	1	329	345	-471	-455	6.54	0.0006613	375	81.17	10
TFAP2B	homo_sapiens	CGCCCCGAGGCG	1	688	700	-112	-100	11.39	6.11e-05	976	81.04	8
ARID3B	homo_sapiens	TCATTATTTAC	1	37	48	-763	-752	8.22	0.000577211	39	80.6	10
SPDEF	homo_sapiens	AACAGGAACTC	-1	6	17	-794	-783	5.97	0.000351191	6	80.26	13
GATA4	homo_sapiens	TTCTCTCTCTG	-1	734	745	-66	-55	2.2	0.000674248	1057	80.22	9
DLX2	homo_sapiens	ATAATGAA	-1	36	44	-764	-756	6.81	0.000656128	38	79.96	12
ARNTL	homo_sapiens	GCTCACGCGT	1	953	963	153	163	7.63	0.00056076	2533	79.81	10
TCF4	homo_sapiens	CTCACCTGGC	-1	83	93	-717	-707	8.77	0.000289917	85	79.69	9
LHX4	homo_sapiens	TTCATTAT	1	36	44	-764	-756	8.11	0.000686646	38	79.64	10
GABPA	homo_sapiens	GAGGAAGCGCC	1	604	615	-196	-185	9	0.000180006	882	79.47	10
TFAP2B(VAR.2)	homo_sapiens	ACCCGGAGGCG	1	923	934	123	134	9.61	0.000157833	1248	79.47	8
FOXC2	homo_sapiens	TAAGAAAAGAAA	-1	240	252	-560	-548	7.37	0.0005361	277	79.44	10
LMX1A	homo_sapiens	ATAATGAA	-1	36	44	-764	-756	8.07	0.000595093	38	79.2	10
TBX1	homo_sapiens	GAGTGTGA	-1	965	973	165	173	8.24	0.000259399	2545	78.93	10
POU2F1	homo_sapiens	GTTATGCAATGT	1	18	30	-782	-770	7.24	0.0005282	18	78.85	11
STAT1	homo_sapiens	ACTCCAGGAAA	-1	466	477	-334	-323	9.76	8.32081e-05	734	78.69	9
STAT6	homo_sapiens	CTTTTCTGGAAAAAA	1	172	187	-628	-613	9.75	0.0001037	182	78.5	10
SP3	homo_sapiens	GCCCTTCCCCC	-1	637	648	-163	-152	7.23	0.000734568	924	78.27	10
TEAD1	homo_sapiens	CGCATTCTAA	1	698	708	-102	-92	10.7	0.000112534	994	78.24	8
ETV6	homo_sapiens	CCAGGAAATA	-1	464	474	-336	-326	9.21	0.000206947	730	78.16	10
PRRX2	homo_sapiens	ACAATAAA	-1	378	386	-422	-414	7.71	0.000579834	643	78.04	10
TFAP2A	homo_sapiens	GCCCCGAGGCG	1	689	700	-111	-100	7.18	0.000698566	977	78.02	9
ETV3	homo_sapiens	ACAGGAACTC	-1	6	16	-794	-784	6.98	0.000693321	6	77.98	11
SOX10	homo_sapiens	TATTGT	1	380	386	-420	-414	7.77	0.000488281	645	77.86	10
TFAP2B	homo_sapiens	CACCCGGAGGCG	1	922	934	122	134	8.79	0.0003255	1247	77.82	9
GABPA	homo_sapiens	CAGGAAATACC	-1	462	473	-338	-327	8.1	0.000246048	728	77.79	11
JUN	homo_sapiens	TTTGTTATGCAAT	1	15	28	-785	-772	5.52	0.0002238	15	77.76	15
ONECUT3	homo_sapiens	TGAAAATGAATAGG	1	482	496	-318	-304	4.76	0.0002894	750	77.72	12
POU3F3	homo_sapiens	ATCGTGTAAATAA	-1	40	53	-760	-747	6.27	0.0006094	42	77.45	11
HEY1	homo_sapiens	CCCACGCGCG	1	974	984	174	184	6.66	0.000519753	2554	77.45	11
KLF16	homo_sapiens	GCCCTTCCCCC	-1	637	648	-163	-152	7.91	0.000288725	924	77.37	9
PITX1	homo_sapiens	TTAATTCC	-1	262	270	-538	-530	9.65	0.000213623	300	77.32	8
NFATC2	homo_sapiens	ATTTCCT	1	465	472	-335	-328	7.99	0.000793457	733	77.31	10
IRF1	homo_sapiens	TTTTTTTTTTTTTTCCAGAAA	-1	174	195	-626	-605	4.74	0.0002625	184	77.09	8
EGR4	homo_sapiens	ATCCGCCCCCTTCTCT	-1	739	755	-61	-45	5.73	0.0007306	1062	76.89	11
RELA	homo_sapiens	CGGGGTCTCC	1	390	400	-410	-400	6.1	0.000671387	655	76.88	12
ELF5	homo_sapiens	GCGAGGAAGCG	1	602	613	-198	-187	8.33	0.000483274	880	76.85	9
GSX2	homo_sapiens	CTTCATTATT	1	35	45	-765	-755	7.82	0.000724792	37	76.67	10
POU4F3	homo_sapiens	TTGCATAACAAACAGG	-1	11	27	-789	-773	7.17	0.0003903	11	76.67	11
ZNF263	homo_sapiens	AAAAGAAGGGGTCCTGGAGGA	-1	440	461	-360	-339	4.83	0.0006699	705	76.48	14
STAT4	homo_sapiens	TTTCTGGAAAAAAA	1	174	188	-626	-612	11.16	7.4e-05	184	76.47	8
ERG	homo_sapiens	CCAGGAAATA	-1	464	474	-336	-326	8.11	0.000390053	730	76.44	10
EOMES	homo_sapiens	AATGTGTGCACTT	1	25	38	-775	-762	6.33	0.0007303	25	76.09	12
TFAP2A	homo_sapiens	CGCCTCCGGGT	-1	923	934	123	134	9.36	0.000244617	1248	75.9	9
TFAP2A	homo_sapiens	ACCCGGAGGCG	1	923	934	123	134	8.94	0.0002985	1248	75.72	8
POU4F1	homo_sapiens	TTACTTTTTAAATC	-1	322	336	-478	-464	6.58	0.0005858	368	75.67	11
NFATC2	homo_sapiens	TGTTCCA	-1	872	879	72	79	9.48	0.000244141	1197	75.61	8
HAND1::TCF3	homo_sapiens	CTTCTGGAAG	1	559	569	-241	-231	9.44	0.000264168	832	75.45	8
NFATC1	homo_sapiens	AGATTCCGCT	1	356	366	-444	-434	8.31	0.00064373	621	75.28	9
PAX2	homo_sapiens	AGTCACGG	-1	670	678	-130	-122	9.54	6.10352e-05	958	75.24	8
ESR2	homo_sapiens	AGGTGAATGGGAGCT	1	59	74	-741	-726	5.32	0.0009795	61	75.08	10
TEAD4	homo_sapiens	GAAATACCAA	-1	460	470	-340	-330	9.57	0.000289917	726	74.95	8
POU4F1	homo_sapiens	TTTACTTTTTAAAT	-1	323	337	-477	-463	5.67	0.0008891	369	74.76	11
ID4	homo_sapiens	CTCACCTGGC	-1	83	93	-717	-707	8.21	0.00039959	85	74.71	9
ELK4	homo_sapiens	GCGCTTCCTCG	-1	603	614	-197	-186	8.7	0.000226259	881	74.59	9
ZBTB7A	homo_sapiens	GGCGACCCCGGG	1	628	640	-172	-160	7.54	0.0004096	915	74.5	10
HOXD8	homo_sapiens	TGAGTATTTACTTTTTA	-1	326	343	-474	-457	8.84	0.0002002	372	74.5	9
TFEC	homo_sapiens	GCCAGGTGAG	1	83	93	-717	-707	8.19	0.000527382	85	74.49	9
STAT6	homo_sapiens	CCTTTTCTGGAAAAA	1	171	186	-629	-614	5.36	0.0004143	181	74.11	10
PAX4	homo_sapiens	TTAATTCC	-1	262	270	-538	-530	8.72	0.000427246	300	74.11	8
MZF1	homo_sapiens	TGGGGA	-1	807	813	7	13	9.25	0.000488281	1132	73.85	8
ARNT	homo_sapiens	CGCGTG	-1	976	982	176	182	6.6	0.000732422	2556	73.82	11
ESR2	homo_sapiens	AGGTCACTCGGGACC	-1	529	544	-271	-256	9.48	0.0001483	799	73.58	8
PRDM1	homo_sapiens	TACGGATGAAAATGA	1	476	491	-324	-309	5.67	0.0004484	744	73.51	12
TFAP2B(VAR.2)	homo_sapiens	GCCCCGAGGCG	1	689	700	-111	-100	7.18	0.000435114	977	73.38	9
PAX4	homo_sapiens	GGAATTAA	1	262	270	-538	-530	8.68	0.000442505	300	73.32	8
ZBTB33	homo_sapiens	CTCACGCGTGCTCAC	1	954	969	154	169	5.92	0.0005074	2534	73.04	11
GSC2	homo_sapiens	ATTAATTCCT	-1	261	271	-539	-529	9.19	0.000274658	299	73.02	8
MIX-A	homo_sapiens	TATTAATTCCT	-1	261	272	-539	-528	8.7	0.000246048	299	72.96	8
TBP	homo_sapiens	CAATAAAAAGAGACT	-1	370	385	-430	-415	10.47	0.0001157	635	72.85	7
HOXC9	homo_sapiens	AACCCTAAATCAT	1	202	215	-598	-585	8.99	0.0001694	238	72.71	9
RUNX2	homo_sapiens	AGCCCGCAA	-1	552	561	-248	-239	8.04	0.000453949	825	72.66	9
MZF1	homo_sapiens	GGGGGA	1	637	643	-163	-157	8.97	0.000732422	924	72.62	8
NKX6-2	homo_sapiens	ACAATAAA	-1	378	386	-422	-414	8.04	0.000793457	643	72.58	9
NFATC3	homo_sapiens	AGATTCCGCT	1	356	366	-444	-434	7.95	0.000679016	621	72.35	9
EGR1	homo_sapiens	CTGCCGCTCACGCG	1	948	962	148	162	8.57	0.0001905	2528	72.13	9
PITX3	homo_sapiens	ATTAATTCC	-1	262	271	-538	-529	9.07	0.000297546	300	72.11	8
BCL6	homo_sapiens	TTTCTTAAACGTTT	1	245	259	-555	-541	7.95	0.0002775	283	72.02	10
E2F4	homo_sapiens	GGGCGGGGATG	1	648	659	-152	-141	8.55	0.000200987	935	71.97	8
ZNF263	homo_sapiens	GAGAAAGGAGAGGGCTAGGAG	-1	396	417	-404	-383	4.16	0.0008649	661	71.85	12
EGR1	homo_sapiens	CCCCCGCCGCCTCC	-1	616	630	-184	-170	14.66	5.3e-06	903	71.62	6
TFAP2C	homo_sapiens	CGCCCCGAGGCG	1	688	700	-112	-100	10.96	8.14e-05	976	71.42	7
POU3F1	homo_sapiens	GGATGAAAATGA	1	479	491	-321	-309	7.96	0.0003723	747	71.42	9
ETV2	homo_sapiens	AACAGGAACTC	-1	6	17	-794	-783	4.73	0.000418186	6	71.39	13
HOXB3	homo_sapiens	AGGAATTAAT	1	261	271	-539	-529	8.48	0.000658035	299	71.27	8
TEAD1	homo_sapiens	TTAATTCCTA	-1	260	270	-540	-530	7.92	0.000663757	298	71.27	9
TCF3	homo_sapiens	CTCACCTGGC	-1	83	93	-717	-707	7.83	0.000484467	85	71.26	9
EGR1	homo_sapiens	GCCCTTCCCCCGGG	-1	634	648	-166	-152	8.12	0.0002331	921	71.18	9
FOXD3	homo_sapiens	TTTTCTTTTCTT	1	239	251	-561	-549	5.71	0.0009591	276	71.12	10
NKX2-3	homo_sapiens	TGCACTTCAT	1	31	41	-769	-759	7.97	0.000533104	33	71.1	9
TFAP2C(VAR.2)	homo_sapiens	ACCCGGAGGCG	1	923	934	123	134	8.99	0.000261307	1248	71.09	8
NKX2-8	homo_sapiens	GTACTCCAG	-1	470	479	-330	-321	7.85	0.00082016	738	70.87	9
ARID3A	homo_sapiens	ATTAAT	1	265	271	-535	-529	10.12	0.000244141	303	70.67	7
ARID3A	homo_sapiens	ATTAAT	-1	265	271	-535	-529	10.12	0.000244141	303	70.67	7
RAX	homo_sapiens	TGTAAATAAT	-1	39	49	-761	-751	7.1	0.00082016	41	70.52	10
TFAP2C	homo_sapiens	CACCCGGAGGCG	1	922	934	122	134	8.01	0.0005049	1247	70.39	9
STAT3	homo_sapiens	TTTCCAGAAAA	-1	173	184	-627	-616	12.39	3.38554e-05	183	70.27	8
POU3F2	homo_sapiens	TCGTGTAAATAA	-1	40	52	-760	-748	5.53	0.0007007	42	70.25	11
ASCL2	homo_sapiens	CGCTGCTGCA	-1	95	105	-705	-695	6.5	0.000540733	97	70.19	11
FLI1	homo_sapiens	CCAGGAAATA	-1	464	474	-336	-326	7.06	0.00038147	730	70.01	11
STAT1	homo_sapiens	TTTCTGGAAAA	1	174	185	-626	-615	11.42	4.45843e-05	184	69.85	8
SP4	homo_sapiens	CCAGACACGCCCCGGTC	1	764	781	-36	-19	3.61	0.0001061	1087	69.78	16
CTCF	homo_sapiens	GGGCTAGCAGAAGGCAGTA	-1	136	155	-664	-645	8.19	0.0001047	145	69.62	9
HOXB2	homo_sapiens	AGGAATTAAT	1	261	271	-539	-529	8.27	0.000711441	299	69.49	8
FOXD3	homo_sapiens	GTTTTTTTTTTT	-1	188	200	-612	-600	12.8	2.2e-05	214	69.32	7
TEAD1	homo_sapiens	GAAATACCAA	-1	460	470	-340	-330	8.8	0.000409126	726	69.32	8
NKX2-5	homo_sapiens	TTAATAG	1	266	273	-534	-527	10.02	0.00012207	304	69.26	7
TBX4	homo_sapiens	GAGTGTGA	-1	965	973	165	173	7.74	0.000610352	2545	69.14	9
NKX3-2	homo_sapiens	TGCACTTCA	1	31	40	-769	-760	7.72	0.000617981	33	69.08	9
HOXD9	homo_sapiens	GGAATTAATA	1	262	272	-538	-528	8.82	0.000372887	300	68.84	8
OTX2	homo_sapiens	TTAATTCC	-1	262	270	-538	-530	8.55	0.000411987	300	68.52	8
PRDM1	homo_sapiens	AGAGAGAGAAGGGGG	1	735	750	-65	-50	7.72	0.0002026	1058	68.44	8
LHX3	homo_sapiens	TATTTACTTTTTA	-1	326	339	-474	-461	6.63	0.000363	372	68.28	10
VSX1	homo_sapiens	TTCATTAT	1	36	44	-764	-756	7.69	0.000808716	38	68.14	9
ZBTB33	homo_sapiens	CGCTCACGCGTGCTC	1	952	967	152	167	4.44	0.0008594	2532	68.04	11
LHX3	homo_sapiens	AAAGTAAATACTC	1	329	342	-471	-458	6.04	0.0004657	375	67.97	9
HOXC9	homo_sapiens	TCGTGTAAATAAT	-1	39	52	-761	-748	6.46	0.0004791	41	67.66	11
ZFX	homo_sapiens	GCGGCTGTGGCCTG	-1	811	825	11	25	11.14	7.89e-05	1136	67.57	9
GSX2	homo_sapiens	AGGAATTAAT	1	261	271	-539	-529	8.1	0.000596046	299	67.54	8
HOXC9	homo_sapiens	GGGTATAAAATTC	1	781	794	-19	-6	6.15	0.0005356	1106	67.52	10
CDX2	homo_sapiens	ACACAATAAAA	-1	377	388	-423	-412	9.75	0.00012207	642	67.39	7
TFAP2B(VAR.2)	homo_sapiens	CGCCTCCGGGT	-1	923	934	123	134	8.34	0.00028038	1248	67.38	9
PRRX1	homo_sapiens	GGAATTAA	1	262	270	-538	-530	7.96	0.00062561	300	67.29	8
IRF1	homo_sapiens	TTAGGGTTGTGTTTTTTTTTT	-1	189	210	-611	-590	5.68	0.0001883	215	67.14	7
RFX1	homo_sapiens	CTACCCACGGCAGC	1	417	431	-383	-369	4.36	0.0006963	682	67.02	10
HMX1	homo_sapiens	AAAAACGTTTAAGAAAA	-1	244	261	-556	-539	6.19	0.0006294	281	66.84	10
NFATC1	homo_sapiens	GGTTTCCGTG	1	665	675	-135	-125	8.89	0.000432014	953	66.82	7
SMAD2::SMAD3::SMAD4	homo_sapiens	CCATCTCTCTCCT	1	431	444	-369	-356	5.71	0.0006334	696	66.79	11
SP8	homo_sapiens	TCCCCGCCCGCC	-1	645	657	-155	-143	7.73	0.0004243	932	66.71	8
ELK1	homo_sapiens	ACAGGAACTC	-1	6	16	-794	-784	4.99	0.000562668	6	66.69	13
TEAD4	homo_sapiens	TTAATTCCTA	-1	260	270	-540	-530	7.46	0.000788689	298	66.67	9
HNF1A	homo_sapiens	ATTTACTTTTTAAAT	-1	323	338	-477	-462	8.13	0.0001538	369	66.61	9
FOXC2	homo_sapiens	TAACACAATAAA	-1	378	390	-422	-410	7.69	0.0004611	643	66.58	9
TEAD3	homo_sapiens	TAATTCCT	-1	261	269	-539	-531	7.41	0.000564575	299	66.57	9
POU3F2	homo_sapiens	GGATGAAAATGA	1	479	491	-321	-309	7.97	0.0002493	747	66.43	9
ELF5	homo_sapiens	TCACGGAAACC	-1	665	676	-135	-124	7.93	0.00059247	953	66.37	7
MEOX2	homo_sapiens	AGGAATTAAT	1	261	271	-539	-529	8.04	0.000671387	299	66.34	8
SHOX	homo_sapiens	TTAATTCC	-1	262	270	-538	-530	7.83	0.000640869	300	66.3	8
NFATC3	homo_sapiens	GGTTTCCGTG	1	665	675	-135	-125	8.68	0.000441551	953	66.3	7
TBX20	homo_sapiens	CGGGTGTGAAC	-1	917	928	117	128	5.95	0.000561714	1242	66.18	10
ETV4	homo_sapiens	CCAGGAAATA	-1	464	474	-336	-326	8.28	0.000499725	730	65.81	8
ZNF263	homo_sapiens	GGAAAAAAAAAAAAAAAAAAC	1	179	200	-621	-600	4.39	0.0007924	189	65.66	7
BARHL1	homo_sapiens	AGTAAATACT	1	331	341	-469	-459	7.86	0.000817299	377	65.65	8
TBX2	homo_sapiens	ATCGTGTAAAT	-1	42	53	-758	-747	7.13	0.000849485	44	65.62	9
SP3	homo_sapiens	TCCCCGCCCGC	-1	646	657	-154	-143	7.73	0.000559568	933	65.61	8
NKX2-5	homo_sapiens	TTAATTC	-1	263	270	-537	-530	8.2	0.000732422	301	65.6	8
SHOX	homo_sapiens	TTAATAGA	1	266	274	-534	-526	8.92	0.000411987	304	65.57	7
HMX1	homo_sapiens	ACGGACGATTTAAAAAG	1	316	333	-484	-467	6.36	0.0005869	362	65.51	9
BCL6	homo_sapiens	TTTCCAAGAAAGTT	-1	273	287	-527	-513	7.01	0.0004173	316	65.44	10
TFAP2A(VAR.2)	homo_sapiens	CTCCCCAGGCCA	1	806	818	6	18	6.59	0.0009734	1131	65.22	9
LMX1B	homo_sapiens	GGAATTAA	1	262	270	-538	-530	7.76	0.000762939	300	65.21	8
NKX6-2	homo_sapiens	TCTATTAA	-1	266	274	-534	-526	8.87	0.000366211	304	65.18	7
HOXD8	homo_sapiens	AGTTCTATTAATTCCTA	-1	260	277	-540	-523	8.97	0.0001867	298	65.16	7
E2F6	homo_sapiens	GCGAGGGAGCG	-1	822	833	22	33	8.95	0.0001688	1147	64.95	7
TFAP2A(VAR.2)	homo_sapiens	CGCCTCGGGGCG	-1	688	700	-112	-100	10.62	0.0001103	976	64.92	7
PBX1	homo_sapiens	CCCTAAATCATA	1	204	216	-596	-584	7.27	0.0004151	240	64.8	9
POU2F1	homo_sapiens	AAAAAGTAAATA	1	327	339	-473	-461	7.14	0.0005512	373	64.73	9
HSF4	homo_sapiens	CTCTGGAACACTC	1	869	882	69	82	9.26	0.0001345	1194	64.62	7
TFAP2C	homo_sapiens	ACCCCGGGGGAA	1	632	644	-168	-156	7.06	0.0008177	919	64.37	9
PRDM1	homo_sapiens	GGCCAGAGAGAGAAG	1	731	746	-69	-54	3.61	0.0009012	1054	64.33	8
KLF4	homo_sapiens	CGGGCGGGGA	1	647	657	-153	-143	6.84	0.000517845	934	64.31	8
NKX6-2	homo_sapiens	GGAATTAA	1	262	270	-538	-530	7.93	0.000808716	300	64.3	8
RUNX3	homo_sapiens	AGCCCGCAAG	-1	551	561	-249	-239	7.1	0.000596046	824	64.16	9
STAT4	homo_sapiens	ATTCCTAAAAACGT	-1	253	267	-547	-533	5.01	0.0005504	291	64.1	13
PRRX2	homo_sapiens	GGAATTAA	1	262	270	-538	-530	7.62	0.000610352	300	64.08	8
TFAP2C	homo_sapiens	GACCCCGGGGGA	1	631	643	-169	-157	6.7	0.0009834	918	64.01	9
UNCX	homo_sapiens	GGAATTAA	1	262	270	-538	-530	7.48	0.000778198	300	63.94	8
TFAP2C	homo_sapiens	AGCCCAGAGGCT	-1	501	513	-299	-287	9.78	0.0001834	771	63.86	7
NR2E1	homo_sapiens	CCAAGTCAC	-1	672	681	-128	-119	6.59	0.000823975	960	63.79	9
TFAP2C(VAR.2)	homo_sapiens	CGCCTCCGGGT	-1	923	934	123	134	8.09	0.000402451	1248	63.75	8
ETV2	homo_sapiens	TCCAGGAAATA	-1	464	475	-336	-325	7.21	0.000204325	730	63.71	10
GCM2	homo_sapiens	CTTGCGGGCT	1	551	561	-249	-239	7.04	0.000756264	824	63.67	9
HOXA13	homo_sapiens	GGTATAAAAT	1	782	792	-18	-8	6.83	0.000787735	1107	63.62	9
FOXC1	homo_sapiens	TAACACAATAA	-1	379	390	-421	-410	7.31	0.000513315	644	63.5	9
GSX2	homo_sapiens	TTCTATTAAT	-1	265	275	-535	-525	8.52	0.00041008	303	63.18	7
HOXA2	homo_sapiens	CTTCATTATT	1	35	45	-765	-755	8.01	0.000807762	37	62.97	8
GSX2	homo_sapiens	CACAATAAAA	-1	377	387	-423	-413	7.65	0.00083065	642	62.93	8
YY1	homo_sapiens	GAAAATGGTTGT	-1	232	244	-568	-556	10.54	6.43e-05	269	62.8	6
TFAP2A(VAR.3)	homo_sapiens	GGCCGTTGGGGCC	-1	722	735	-78	-65	7.19	0.000291	1021	62.71	8
TCF7L2	homo_sapiens	ACGGATGAAAATGA	1	477	491	-323	-309	7.59	0.0002951	745	62.67	8
HNF1B	homo_sapiens	TTTAAAAAGTAAA	1	324	337	-476	-463	7.34	0.0001903	370	62.62	9
NKX6-1	homo_sapiens	TCTATTAA	-1	266	274	-534	-526	8.18	0.000686646	304	62.31	7
POU1F1	homo_sapiens	CGGATGAAAATGAA	1	478	492	-322	-308	7.2	0.0002706	746	62.29	10
POU3F4	homo_sapiens	TATGCAATG	1	20	29	-780	-771	5.63	0.000656128	20	62.24	11
MTF1	homo_sapiens	TGTGTACACAGCTC	-1	69	83	-731	-717	4.84	0.0001883	71	62.03	14
HOXC10	homo_sapiens	ACAATAAAAA	-1	376	386	-424	-414	7.92	0.000468254	641	62	8
ALX3	homo_sapiens	TTCTATTAAT	-1	265	275	-535	-525	8.19	0.000529289	303	61.95	7
TFAP2B	homo_sapiens	AGCCCAGAGGCT	-1	501	513	-299	-287	9.47	0.0002178	771	61.93	7
FEV	homo_sapiens	CCAGGAAATA	-1	464	474	-336	-326	7.74	0.000477791	730	61.93	8
KLF4	homo_sapiens	AGGGCGGGCG	1	643	653	-157	-147	6.29	0.000647545	930	61.87	8
RAX	homo_sapiens	AGGAATTAAT	1	261	271	-539	-529	7.05	0.000839233	299	61.86	8
RORA(VAR.2)	homo_sapiens	TTTCACTAGGTGAA	1	52	66	-748	-734	7.87	0.0001263	54	61.84	10
LMX1A	homo_sapiens	TTAATAGA	1	266	274	-534	-526	8.25	0.000549316	304	61.74	7
LHX4	homo_sapiens	TCTATTAA	-1	266	274	-534	-526	8.17	0.000671387	304	61.67	7
GSX1	homo_sapiens	TTCTATTAAT	-1	265	275	-535	-525	8.2	0.000533104	303	61.47	7
MGA	homo_sapiens	CAGTGTGA	-1	907	915	107	115	6.51	0.000915527	1232	61.46	9
STAT1::STAT2	homo_sapiens	CCATTTTCTTTTCTT	1	236	251	-564	-549	7.16	0.0001608	273	61.46	11
ESX1	homo_sapiens	CACAATAAAA	-1	377	387	-423	-413	7.6	0.0007267	642	61.44	8
LMX1B	homo_sapiens	TCTATTAA	-1	266	274	-534	-526	8.27	0.00050354	304	61.41	7
IRF7	homo_sapiens	ATGAAAATGAATAG	1	481	495	-319	-305	8.86	5.58e-05	749	61.39	11
LHX9	homo_sapiens	TCTATTAA	-1	266	274	-534	-526	8.2	0.000640869	304	61.21	7
HINFP	homo_sapiens	GCGCGTCCGGAG	-1	844	856	44	56	7.35	0.0003772	1169	61.1	8
THAP1	homo_sapiens	CTTCCAGAA	-1	560	569	-240	-231	7.65	0.000846863	833	61.08	8
BCL6	homo_sapiens	GCTTCTGGAAGGAA	1	558	572	-242	-228	6.93	0.0004301	831	61.04	9
MNX1	homo_sapiens	TTCTATTAAT	-1	265	275	-535	-525	8.04	0.000735283	303	60.98	7
POU3F1	homo_sapiens	AAAAGTAAATAC	1	328	340	-472	-460	6.4	0.000784	374	60.9	9
RARA::RXRA	homo_sapiens	AGGTGAATGGGAGCTGT	1	59	76	-741	-724	6.57	0.0004307	61	60.85	9
NKX3-1	homo_sapiens	TGCACTTCA	1	31	40	-769	-760	6.8	0.000759125	33	60.79	9
TFAP2B	homo_sapiens	CGCCTCGGGGCG	-1	688	700	-112	-100	10.71	0.0001021	976	60.51	6
UNCX	homo_sapiens	TCTATTAA	-1	266	274	-534	-526	8.08	0.00050354	304	60.5	7
SPZ1	homo_sapiens	GGGGGAAGGGC	1	637	648	-163	-152	7.39	0.000720024	924	60.49	8
STAT1	homo_sapiens	TTTTCTGGAAA	1	173	184	-627	-616	2.03	0.000849485	183	60.46	8
TBX5	homo_sapiens	GAGTGTGA	-1	965	973	165	173	7.55	0.000793457	2545	60.39	8
ETV1	homo_sapiens	CCAGGAAATA	-1	464	474	-336	-326	7.52	0.00066185	730	60.35	8
SPIC	homo_sapiens	ACAAACAGGAACTC	-1	6	20	-794	-780	6.03	0.0007645	6	60.09	9
EGR4	homo_sapiens	CCCCGCCCGCCCTTCC	-1	640	656	-160	-144	8.17	0.0002329	927	60.05	7
TFAP2C	homo_sapiens	CGCCTCGGGGCG	-1	688	700	-112	-100	10.53	0.00011	976	60.01	6
ELF1	homo_sapiens	CTCCAGGAAATA	-1	464	476	-336	-324	7.78	0.0001085	730	59.84	10
MEF2C	homo_sapiens	CGTTTAAGAAAAGAA	-1	241	256	-559	-544	7.69	0.0002652	278	59.63	8
EGR3	homo_sapiens	TGCCGCTCACGCGTG	1	949	964	149	164	6.56	8.68e-05	2529	59.6	11
EGR1	homo_sapiens	CCGCCGCCTCCTGG	-1	613	627	-187	-173	9.95	0.0001034	891	59.59	6
SHOX2	homo_sapiens	TCTATTAA	-1	266	274	-534	-526	7.77	0.000549316	304	59.48	7
POU6F1	homo_sapiens	AGGAATTAAT	1	261	271	-539	-529	7.63	0.000545502	299	59.39	7
POU6F1	homo_sapiens	ATTAATTCCT	-1	261	271	-539	-529	7.63	0.000545502	299	59.39	7
SPI1	homo_sapiens	ACAAACAGGAACTC	-1	6	20	-794	-780	4.79	3.5e-05	6	59.31	12
ONECUT3	homo_sapiens	AAAAAGTAAATACT	1	327	341	-473	-459	7.08	0.0001303	373	59.31	10
TFAP2B	homo_sapiens	AGCCTCTGGGCT	1	501	513	-299	-287	8.99	0.0002919	771	59.23	7
KLF16	homo_sapiens	TCCCCGCCCGC	-1	646	657	-154	-143	7.16	0.000400066	933	59.11	8
ETV4	homo_sapiens	TACGGATGAA	1	476	486	-324	-314	7.33	0.000762939	744	58.83	8
STAT1::STAT2	homo_sapiens	AGAGTTCCTGTTTGT	1	5	20	-795	-780	5.31	0.0003179	5	58.76	11
TEAD1	homo_sapiens	AGCCTTCCTT	-1	566	576	-234	-224	7.77	0.000721931	839	58.62	7
LMX1A	homo_sapiens	TCTATTAA	-1	266	274	-534	-526	7.61	0.000793457	304	58.3	7
USF1	homo_sapiens	CTCACCTGGCT	-1	82	93	-718	-707	6.38	0.000431776	84	58.18	9
HESX1	homo_sapiens	ATTAATTCCT	-1	261	271	-539	-529	6.38	0.000782967	299	58.16	8
EGR4	homo_sapiens	ATCCCCGCCCGCCCTT	-1	642	658	-158	-142	6.26	0.000575	929	58.14	7
HLTF	homo_sapiens	ACCCTTTTCT	1	169	179	-631	-621	8.51	0.000297546	179	58.11	7
STAT4	homo_sapiens	TTTAAGAAAAGAAA	-1	240	254	-560	-546	5.21	0.0005193	277	58.02	11
ELK3	homo_sapiens	CCAGGAAATA	-1	464	474	-336	-326	7.3	0.000565529	730	58.01	8
TFAP2C	homo_sapiens	AGCCTCTGGGCT	1	501	513	-299	-287	8.77	0.0003389	771	58.01	7
RORA(VAR.2)	homo_sapiens	AATGAATAGGTGAG	1	486	500	-314	-300	3.16	0.0005553	754	58	10
RAX2	homo_sapiens	TCTATTAA	-1	266	274	-534	-526	7.63	0.000717163	304	57.77	7
SOX3	homo_sapiens	TTATTGTGTT	1	379	389	-421	-411	8.35	0.000246048	644	57.72	7
POU5F1::SOX2	homo_sapiens	TTTTTTTTTCCAGAA	-1	175	190	-625	-610	6.18	0.0004791	185	57.57	6
PRRX2	homo_sapiens	TCTATTAA	-1	266	274	-534	-526	7.64	0.000595093	304	57.45	7
MSX2	homo_sapiens	GGAATTAA	1	262	270	-538	-530	6.85	0.000839233	300	57.44	8
TFAP2C(VAR.2)	homo_sapiens	GCCCCGAGGCG	1	689	700	-111	-100	6.9	0.000723362	977	57.41	7
HLTF	homo_sapiens	AACCATTTTC	1	234	244	-566	-556	8.14	0.000686646	271	57.38	7
HOXA11	homo_sapiens	GGGTATAAAATT	1	781	793	-19	-7	7.26	0.0005878	1106	57.33	8
SOX9	homo_sapiens	TTATTGTGT	1	379	388	-421	-412	8.26	0.000511169	644	57.26	7
TFAP2B	homo_sapiens	GACCCCGGGGGA	1	631	643	-169	-157	6.91	0.0008231	918	57.06	8
TFAP2B	homo_sapiens	ACCCCGGGGGAA	1	632	644	-168	-156	6.5	0.0009901	919	56.65	8
BARHL1	homo_sapiens	ATTAATAGAA	1	265	275	-535	-525	8	0.000720978	303	56.61	7
RUNX1	homo_sapiens	CTTTTTGGTAT	1	456	467	-344	-333	7.13	0.000808954	722	56.49	8
STAT4	homo_sapiens	TTTCCAGAAAAGGG	-1	170	184	-630	-616	12.13	4.37e-05	180	56.45	6
NR2C2	homo_sapiens	AGAGAGAAGGGGGCG	1	737	752	-63	-48	4.52	0.0005075	1060	56.43	13
ASCL2	homo_sapiens	GACTCCTGCT	-1	586	596	-214	-204	6.19	0.000617027	864	56.2	9
MEF2C	homo_sapiens	TTTCTGGAAAAAAAA	1	174	189	-626	-611	6.7	0.0004017	184	56.1	7
STAT1	homo_sapiens	TTTCCAGAAAA	-1	173	184	-627	-616	11.93	3.33786e-05	183	56.06	10
TFAP2C(VAR.3)	homo_sapiens	GGCCGTTGGGGCC	-1	722	735	-78	-65	6.18	0.0003081	1021	55.91	8
FOXO3	homo_sapiens	GTAAATAC	1	332	340	-468	-460	3.55	0.000976562	378	55.85	7
EGR4	homo_sapiens	TGCCGCTCACGCGTGC	1	949	965	149	165	6.47	0.0005219	2529	55.81	9
EGR1	homo_sapiens	GGGTCGCCCCCGCC	-1	622	636	-178	-164	9.96	0.0001029	909	55.65	6
NFE2L2	homo_sapiens	TTCCGTGACTTGGGA	1	668	683	-132	-117	6.77	0.0002451	956	55.65	8
ELF3	homo_sapiens	CTCCAGGAAATAC	-1	463	476	-337	-324	7.23	0.0001034	729	55.58	11
ETV6	homo_sapiens	GGGGGAAGGG	1	637	647	-163	-153	6.12	0.000697136	924	55.55	9
SOX10	homo_sapiens	CTGTGT	1	72	78	-728	-722	7.94	0.000488281	74	55.49	7
SOX6	homo_sapiens	TTATTGTGTT	1	379	389	-421	-411	7.99	0.000226974	644	55.21	7
POU3F2	homo_sapiens	TTATGCAATGTG	1	19	31	-781	-769	5.49	0.0007114	19	55.16	10
HOXB3	homo_sapiens	CTTCATTATT	1	35	45	-765	-755	7.85	0.000929832	37	55.13	7
MEF2C	homo_sapiens	ACGATTTAAAAAGTA	1	320	335	-480	-465	4.99	0.0007504	366	55.05	10
POU4F3	homo_sapiens	TTTACTTTTTAAATCG	-1	321	337	-479	-463	5.44	0.0008551	367	55.04	9
POU4F3	homo_sapiens	TTACTTTTTAAATCGT	-1	320	336	-480	-464	5.43	0.000859	366	55.03	9
DLX6	homo_sapiens	TCTATTAA	-1	266	274	-534	-526	7.2	0.000762939	304	54.99	7
TFAP2A(VAR.3)	homo_sapiens	GGCCCCAACGGCC	1	722	735	-78	-65	5.63	0.0004396	1021	54.82	8
DLX3	homo_sapiens	TCTATTAA	-1	266	274	-534	-526	7.27	0.000686646	304	54.78	7
SOX6	homo_sapiens	CCATTTTCTT	1	236	246	-564	-554	5.53	0.000353813	273	54.75	9
ESR2	homo_sapiens	AAGTCACGGAAACCT	-1	664	679	-136	-121	11.58	4.5e-05	951	54.72	6
ELF4	homo_sapiens	CTCCAGGAAATA	-1	464	476	-336	-324	7.26	0.0001479	730	54.67	10
RUNX2	homo_sapiens	GAACCGCAG	-1	912	921	112	121	9.14	0.000267029	1237	54.57	6
NFE2L2	homo_sapiens	CCAGGTGAGCCTGCA	1	84	99	-716	-701	5.99	0.0003284	86	54.48	9
TEAD3	homo_sapiens	AGATTCCG	1	356	364	-444	-436	6.81	0.000656128	621	54.4	8
ALX3	homo_sapiens	CACAATAAAA	-1	377	387	-423	-413	7.5	0.000868797	642	54.38	7
TFAP2B(VAR.3)	homo_sapiens	GGCCCCAACGGCC	1	722	735	-78	-65	6.08	0.0003162	1021	54.23	8
MYOD1	homo_sapiens	CTCACCTGGCTGT	-1	80	93	-720	-707	5.94	0.0002873	82	54.18	9
SOX10	homo_sapiens	CTGTGT	-1	522	528	-278	-272	7.69	0.000732422	792	54.11	7
TFAP2C(VAR.3)	homo_sapiens	GGCCCCAACGGCC	1	722	735	-78	-65	5.75	0.0003405	1021	54.08	8
TEF	homo_sapiens	CGTAACACAATA	-1	380	392	-420	-408	7.46	0.0002076	645	53.95	7
TFAP2B(VAR.3)	homo_sapiens	GGCCGTTGGGGCC	-1	722	735	-78	-65	5.93	0.0003295	1021	53.8	8
POU2F3	homo_sapiens	TGTTATGCAATGTGTG	1	17	33	-783	-767	5.05	0.0005552	17	53.79	11
FOXI1	homo_sapiens	ATAAAAA	-1	376	383	-424	-417	6.52	0.000732422	641	53.71	8
HOXD3	homo_sapiens	CTTCATTATTTACACG	1	35	51	-765	-749	6.65	0.0008348	37	53.59	8
MTF1	homo_sapiens	AGTGCACACATTGC	-1	23	37	-777	-763	4.65	0.0002016	23	53.52	13
TEAD4	homo_sapiens	CGCATTCTAA	1	698	708	-102	-92	10.71	0.000123024	994	53.44	5
HSF4	homo_sapiens	TAATAGAACTTTC	1	267	280	-533	-520	9.43	0.0001262	305	53.29	6
TFAP2A(VAR.2)	homo_sapiens	AGCCTCTGGGCT	1	501	513	-299	-287	7.96	0.0005115	771	53.27	7
ATF3	homo_sapiens	CGTGACTT	1	671	679	-129	-121	6.35	0.000900269	959	52.82	8
HOXD13	homo_sapiens	GGTATAAAAT	1	782	792	-18	-8	5.78	0.000839233	1107	52.52	9
HSF2	homo_sapiens	CTCTGGAACACTC	1	869	882	69	82	7.15	0.0001248	1194	52.45	8
KLF13	homo_sapiens	CAGACACGCCCCGGTCGG	1	765	783	-35	-17	3.86	0.0001066	1090	52.32	13
STAT1::STAT2	homo_sapiens	TTTTTTTTTTTTTCC	-1	179	194	-621	-606	7.5	0.0001413	189	52.2	9
TFAP2A(VAR.2)	homo_sapiens	TCCCCCGGGGTC	-1	631	643	-169	-157	7.2	0.000735	918	52.18	7
ARNT::HIF1A	homo_sapiens	AGGCGTGC	-1	891	899	91	99	8.33	0.000839233	1216	52.12	6
SIX3	homo_sapiens	AAAAGGGTATTGTTTCA	-1	160	177	-640	-623	6.86	0.0003272	170	51.95	7
TBX15	homo_sapiens	GAGTGTGA	-1	965	973	165	173	6.48	0.000411987	2545	51.78	8
SHOX	homo_sapiens	ATAATGAA	-1	36	44	-764	-756	7.46	0.000869751	38	51.75	7
MAFG	homo_sapiens	GAAGTGCACACATTGCATAAC	-1	18	39	-782	-761	5.19	0.0005556	18	51.73	10
DLX2	homo_sapiens	TCTATTAA	-1	266	274	-534	-526	6.66	0.000701904	304	51.59	7
STAT1::STAT2	homo_sapiens	TTTTTTTTTTTTTTT	-1	183	198	-617	-602	4.83	0.000374	196	51.41	8
STAT1::STAT2	homo_sapiens	TGTGTTTTTTTTTTT	-1	188	203	-612	-597	10.75	3.66e-05	214	51.36	7
SPIC	homo_sapiens	TAAATAATGAAGTG	-1	33	47	-767	-753	7.48	0.0003856	35	51.34	7
TFAP2A(VAR.2)	homo_sapiens	AGCCCAGAGGCT	-1	501	513	-299	-287	8.78	0.0003379	771	51.23	6
GATA2	homo_sapiens	TGGTTGTTATCTAG	-1	225	239	-575	-561	9.53	0.0001421	262	51.13	11
TBX1	homo_sapiens	CAGTGTGA	-1	907	915	107	115	5.32	0.000747681	1232	50.89	9
ISX	homo_sapiens	TCTATTAA	-1	266	274	-534	-526	6.23	0.000610352	304	50.69	7
RHOX11	homo_sapiens	CGGACGATTTAAAAAGT	1	317	334	-483	-466	8.5	0.0003064	363	50.4	6
STAT1::STAT2	homo_sapiens	TTTTTTTTTTTTTTC	-1	180	195	-620	-605	5.54	0.0002944	190	50.24	9
FOXD3	homo_sapiens	TTCTATTAATTC	-1	263	275	-537	-525	6.15	0.000803	301	50.01	8
STAT1::STAT2	homo_sapiens	TTTTTTTTTTTTTTT	-1	184	199	-616	-601	4.83	0.000374	197	49.92	8
PROP1	homo_sapiens	TTATTGTGTTA	1	379	390	-421	-410	5.47	0.000457764	644	49.91	9
PRDM1	homo_sapiens	AAAAAAAAAAAAAAA	1	183	198	-617	-602	4.58	0.0006542	196	49.72	7
NR1H3::RXRA	homo_sapiens	TGCCTTCTGCTAGCCCTGC	1	139	158	-661	-642	5.97	0.0007093	148	49.67	8
STAT1::STAT2	homo_sapiens	TTTTTTTTTTTTTTT	-1	181	196	-619	-604	4.83	0.000374	191	49.53	9
STAT1::STAT2	homo_sapiens	TTTTTTTTTTTTTTT	-1	182	197	-618	-603	4.83	0.000374	192	49.53	9
DLX3	homo_sapiens	TTCATTAT	1	36	44	-764	-756	7.14	0.000793457	38	49.5	7
STAT5A::STAT5B	homo_sapiens	CTTTTCTGGAA	1	172	183	-628	-617	7	0.000337124	182	49.45	9
ZIC4	homo_sapiens	GAACACCCTCTGTCT	1	122	137	-678	-663	5.49	0.0007986	131	49.39	9
POU3F3	homo_sapiens	AAAAAGTAAATAC	1	327	340	-473	-460	5.73	0.0007737	373	49.37	8
POU4F1	homo_sapiens	TTAAAAAGTAAATA	1	325	339	-475	-461	5.64	0.0009013	371	49.08	7
ESX1	homo_sapiens	TTCTATTAAT	-1	265	275	-535	-525	7.35	0.00086689	303	49.04	6
POU2F3	homo_sapiens	ACGGATGAAAATGAAT	1	477	493	-323	-307	5.7	0.0004406	745	48.93	9
SP2	homo_sapiens	GCTCCGCTCCGGCTC	1	983	998	183	198	4.64	0.0007288	2563	48.82	10
POU5F1::SOX2	homo_sapiens	ATTTAAAAAGTAAAT	1	323	338	-477	-462	7.57	0.0002563	369	48.8	7
HOXD3	homo_sapiens	TCTGAGTATTTACTTT	-1	329	345	-471	-455	6.3	0.0009706	375	48.8	6
GSX1	homo_sapiens	AGGAATTAAT	1	261	271	-539	-529	7.47	0.000919342	299	48.73	6
ERF	homo_sapiens	CCAGGAAATA	-1	464	474	-336	-326	6.81	0.000507355	730	48.55	7
AR	homo_sapiens	GGGACCCCTGTGTGCCT	-1	518	535	-282	-265	4.54	0.0001368	788	48.46	10
VENTX	homo_sapiens	TTCTATTAA	-1	266	275	-534	-525	6.61	0.000888824	304	48.43	7
KLF13	homo_sapiens	AGGATCCGCCCCCTTCTC	-1	740	758	-60	-42	2.94	0.0001389	1063	48.36	16
PAX2	homo_sapiens	GGTCACTC	-1	535	543	-265	-257	7.88	0.000717163	805	48.08	6
ARX	homo_sapiens	AGGAATTAATAGAACTT	1	261	278	-539	-522	5.34	0.0006706	299	48.05	7
NR2C2	homo_sapiens	CCGGGGGAAGGGCGG	1	635	650	-165	-150	4.92	0.0004413	922	47.98	9
MGA	homo_sapiens	CAGTGTGA	-1	943	951	143	151	6.51	0.000915527	1268	47.97	5
RAX2	homo_sapiens	GGAATTAA	1	262	270	-538	-530	7.26	0.000839233	300	47.89	6
PRRX1	homo_sapiens	ACAATAAA	-1	378	386	-422	-414	7.22	0.00088501	643	47.83	6
FOXO3	homo_sapiens	GGAAAAAT	1	282	290	-518	-510	4.83	0.000564575	325	47.75	10
HMX3	homo_sapiens	TTTAGGAATTAATAGAA	1	258	275	-542	-525	6.41	0.0005493	296	47.64	7
HNF1B	homo_sapiens	TTTACTTTTTAAA	-1	324	337	-476	-463	5.75	0.0003607	370	47.54	8
TCF7L2	homo_sapiens	CGATTTAAAAAGTA	1	321	335	-479	-465	4.3	0.0008648	367	47.48	9
FOXA2	homo_sapiens	TTTTTATTGTGT	1	376	388	-424	-412	5.04	0.0007627	641	47.26	9
FOXP1	homo_sapiens	AAATACCAAAAAGAA	-1	454	469	-346	-331	4.02	0.0007657	720	47.24	9
NR2C2	homo_sapiens	CCCGGGGGAAGGGCG	1	634	649	-166	-151	3.94	0.0006197	921	47	9
POU4F3	homo_sapiens	TTTAAAAAGTAAATAC	1	324	340	-476	-460	5.36	0.0008841	370	46.97	7
ELK4	homo_sapiens	AGAGTTCCTGT	1	5	16	-795	-784	3.3	0.000753403	5	46.84	13
TAL1::TCF3	homo_sapiens	ACACCCTCTGTC	1	124	136	-676	-664	4.83	0.0009213	133	46.65	9
SREBF2	homo_sapiens	ATGGGCTGCC	-1	425	435	-375	-365	5.12	0.000861168	690	46.41	9
HOXD9	homo_sapiens	AAAAAAAAAA	1	183	193	-617	-607	7.2	0.000951767	196	46.34	6
MYOG	homo_sapiens	GCCAGGTGAGC	1	83	94	-717	-706	5.06	0.000292063	85	46.3	9
BCL6	homo_sapiens	GGTCCTGGAGGAGA	-1	438	452	-362	-348	5.51	0.0007495	703	46.03	8
PPARG	homo_sapiens	ACAGCTCCCATTCACCTAGT	-1	56	76	-744	-724	3.79	0.0004588	58	45.82	9
DLX2	homo_sapiens	TTCATTAT	1	36	44	-764	-756	6.6	0.000762939	38	45.71	7
DLX3	homo_sapiens	ACAATAAA	-1	378	386	-422	-414	7.09	0.000808716	643	45.71	6
STAT1::STAT2	homo_sapiens	TTTTTTTTTTTTCCA	-1	178	193	-622	-607	2.43	0.0008067	188	45.59	9
HNF1A	homo_sapiens	TGTAAATAATGAAGT	-1	34	49	-766	-751	3.84	0.0008344	36	45.56	11
STAT5A::STAT5B	homo_sapiens	TCTTCTTAGTA	-1	348	359	-452	-441	9.84	0.000130653	394	45.47	5
MAFG	homo_sapiens	GTTATGCAATGTGTGCACTTC	1	18	39	-782	-761	4.43	0.0007539	18	45.37	10
HMX1	homo_sapiens	TTTAGGAATTAATAGAA	1	258	275	-542	-525	6.37	0.0005845	296	45.18	7
TBP	homo_sapiens	CTATTAATTCCTAAA	-1	258	273	-542	-527	7.58	0.0006936	296	44.98	6
NR1H3::RXRA	homo_sapiens	GGGTCCCGAGTGACCTTGG	1	528	547	-272	-253	7.79	0.0003143	798	44.97	6
RUNX3	homo_sapiens	GAACCGCAGT	-1	911	921	111	121	7.52	0.000501633	1236	44.93	6
HMX2	homo_sapiens	TAACACAATAAAAAGAG	-1	373	390	-427	-410	5.83	0.0006206	638	44.77	8
POU5F1::SOX2	homo_sapiens	TTTTCTTTTCTTAAA	1	239	254	-561	-546	5.88	0.0005454	276	44.13	7
HOXD12	homo_sapiens	ATTCCTAAAAA	-1	256	267	-544	-533	3.24	0.000884533	294	44	11
SOX6	homo_sapiens	GTATTGTTTC	-1	161	171	-639	-629	10.98	8.86917e-05	171	43.93	4
TFAP2C	homo_sapiens	CGCCTCCGGGTG	-1	922	934	122	134	7.48	0.0006628	1247	43.78	6
HOXC13	homo_sapiens	TCGTGTAAATA	-1	41	52	-759	-748	4.09	0.000795603	43	43.71	11
RHOX11	homo_sapiens	GAAATCGTGTAAATAAT	-1	39	56	-761	-744	6.17	0.0009102	41	43.62	7
PRDM1	homo_sapiens	GGAAAAAAAAAAAAA	1	179	194	-621	-606	3.85	0.0008357	189	43.6	9
POU3F1	homo_sapiens	TCGTGTAAATAA	-1	40	52	-760	-748	5.9	0.0009843	42	43.57	6
SOX9	homo_sapiens	GTATTGTTT	-1	162	171	-638	-629	10.89	6.48499e-05	172	43.56	4
PRDM1	homo_sapiens	ACCTAGTGAAATCGT	-1	48	63	-752	-737	3.87	0.0008307	50	43.52	9
TFAP2B(VAR.2)	homo_sapiens	CGCCTCGGGGC	-1	689	700	-111	-100	5.73	0.00074625	977	43.43	7
NRF1	homo_sapiens	CCCCACGCGCG	1	973	984	173	184	4.51	0.00061059	2553	43.41	9
PRDM1	homo_sapiens	GAAAAAAAAAAAAAA	1	180	195	-620	-605	3.58	0.0009106	190	43.33	9
TBX1	homo_sapiens	CAGTGTGA	-1	943	951	143	151	5.32	0.000747681	1268	43.3	5
FOXO3	homo_sapiens	GGAAAAAA	1	179	187	-621	-613	5.38	0.000473022	189	43.18	7
PRDM1	homo_sapiens	AAAAAAAAAAAAAAA	1	184	199	-616	-601	4.58	0.0006542	197	43.13	6
HLF	homo_sapiens	CGTAACACAATA	-1	380	392	-420	-408	5.93	0.0008629	645	43.05	7
LHX3	homo_sapiens	GAATTAATAGAAC	1	263	276	-537	-524	4.67	0.0008064	301	42.82	7
FOXP1	homo_sapiens	GCATAACAAACAGGA	-1	10	25	-790	-775	4.09	0.0007499	10	42.81	10
PRDM1	homo_sapiens	AAAAAAAAAAAACAC	1	187	202	-613	-598	4.24	0.0007349	200	42.79	6
EBF1	homo_sapiens	CTTCCCCCGGGGTC	-1	631	645	-169	-155	6.14	0.0002326	918	42.74	7
DLX6	homo_sapiens	TTCATTAT	1	36	44	-764	-756	7.16	0.000778198	38	42.69	6
POU6F1	homo_sapiens	AGTAAATACT	1	331	341	-469	-459	6.93	0.000916481	377	42.58	6
POU6F1	homo_sapiens	AGTATTTACT	-1	331	341	-469	-459	6.93	0.000916481	377	42.58	6
HOXD13	homo_sapiens	CTTTTTAAAT	-1	323	333	-477	-467	6.12	0.000757217	369	42.53	7
PROP1	homo_sapiens	TAACACAATAA	-1	379	390	-421	-410	5.43	0.000464439	644	42.48	8
STAT1::STAT2	homo_sapiens	GTGTTTTTTTTTTTT	-1	187	202	-613	-598	3.73	0.0005404	200	42.47	7
HSF2	homo_sapiens	TTCTGGAAGGAAG	1	560	573	-240	-227	4	0.0003811	833	42.32	9
POU2F2	homo_sapiens	ATTATTTACACGA	1	39	52	-761	-748	2.94	0.0004567	41	42.3	13
GRHL1	homo_sapiens	CAAACAGGAACT	-1	7	19	-793	-781	4.24	0.0008548	7	42.29	10
POU3F2	homo_sapiens	AAAAGTAAATAC	1	328	340	-472	-460	4.91	0.0008938	374	42.26	8
STAT1::STAT2	homo_sapiens	TGTTTTTTTTTTTTT	-1	186	201	-614	-599	3.48	0.000584	199	42.22	7
TFAP2C	homo_sapiens	TCCCCCGGGGTC	-1	631	643	-169	-157	6.7	0.0009834	918	42.22	6
ONECUT2	homo_sapiens	AAAAAGTAAATACT	1	327	341	-473	-459	5.65	0.0003098	373	42.01	8
TCF7	homo_sapiens	AAATACCAAAAA	-1	457	469	-343	-331	2.17	0.0007475	723	42.01	10
HOXD8	homo_sapiens	TTAAAAAGTAAATACTC	1	325	342	-475	-458	6.09	0.0008415	371	41.96	6
ETV6	homo_sapiens	AGTGGAAACG	-1	299	309	-501	-491	5.26	0.000917435	345	41.83	8
EMX1	homo_sapiens	ATTAATTCCT	-1	261	271	-539	-529	7.51	0.000922203	299	41.81	5
ARX	homo_sapiens	CTTCATTATTTACACGA	1	35	52	-765	-748	5.38	0.0006614	37	41.8	8
PRRX1	homo_sapiens	TCTATTAA	-1	266	274	-534	-526	7.18	0.000900269	304	41.64	5
POU1F1	homo_sapiens	AAAAAGTAAATACT	1	327	341	-473	-459	5.06	0.0006619	373	41.6	8
STAT1::STAT2	homo_sapiens	GTTTTTTTTTTTTTT	-1	185	200	-615	-600	1.96	0.0009337	198	41.57	7
HMX3	homo_sapiens	AAGTTCTATTAATTCCT	-1	261	278	-539	-522	5.55	0.0008129	299	41.55	7
FOXK1	homo_sapiens	AAAAAAAAAAAAAAAAA	1	181	198	-619	-602	5.6	0.000457	191	41.55	8
FOXK1	homo_sapiens	AAAAAAAAAAAAAAAAA	1	182	199	-618	-601	5.6	0.000457	192	41.55	8
RUNX1	homo_sapiens	GGCTGTGGCCT	-1	812	823	12	23	10.63	0.000104666	1137	41.52	4
CREB3L2	homo_sapiens	GCCAGGTGA	1	83	92	-717	-708	4.54	0.00056839	85	41.46	9
POU5F1B	homo_sapiens	TATGCAATG	1	20	29	-780	-771	6.61	0.000995636	20	40.89	6
FOXP2	homo_sapiens	GTGTACACAGC	-1	71	82	-729	-718	2.06	0.000696659	73	40.87	14
SP2	homo_sapiens	AGCCCTCTCCTTTCT	1	401	416	-399	-384	4.09	0.0008437	666	40.54	9
SP3	homo_sapiens	CCCCCGCCGCC	-1	619	630	-181	-170	7.36	0.000685453	906	40.45	5
HOXC9	homo_sapiens	AAAAGTAAATACT	1	328	341	-472	-459	5.43	0.0006887	374	40.14	7
FOXK1	homo_sapiens	GAAAAAAAAAAAAAAAA	1	180	197	-620	-603	4.68	0.0006372	190	40.14	8
TBX21	homo_sapiens	GGAGTGTGAG	-1	964	974	164	174	5.05	0.000823975	2544	40.12	8
KLF1	homo_sapiens	CCGCCCGCCCT	-1	643	654	-157	-146	4.54	0.000712395	930	40.04	8
SIX3	homo_sapiens	GGTCGGGTATAAAATTC	1	777	794	-23	-6	7.62	0.0002379	1102	40.02	5
HMX1	homo_sapiens	AAGTTCTATTAATTCCT	-1	261	278	-539	-522	5.4	0.0008759	299	40	7
DMBX1	homo_sapiens	TTTTAGGAATTAATAGA	1	257	274	-543	-526	5.72	0.0007637	295	39.98	7
CUX1	homo_sapiens	GAATTAATAG	1	263	273	-537	-527	5.76	0.00083065	301	39.85	7
ERG	homo_sapiens	CACGGAAACC	-1	665	675	-135	-125	6.27	0.000814438	953	39.64	6
STAT5A::STAT5B	homo_sapiens	GTTTCAAAGCA	-1	155	166	-645	-634	4.18	0.00066781	164	39.36	9
EBF1	homo_sapiens	TTCCCCCGGGGTCG	-1	630	644	-170	-156	2.54	0.0007492	917	39.14	7
MEOX1	homo_sapiens	AGGAATTAAT	1	261	271	-539	-529	7.25	0.000962257	299	39.14	5
ELK4	homo_sapiens	AGCCTTCCTTC	-1	565	576	-235	-224	1.8	0.000953436	838	39.13	9
MITF	homo_sapiens	GCTCACGCGT	1	953	963	153	163	7.64	0.000836372	2533	39.08	5
ISX	homo_sapiens	TTCATTAT	1	36	44	-764	-756	5.65	0.000823975	38	39.05	7
ETV3	homo_sapiens	CCAGGAAATA	-1	464	474	-336	-326	6.6	0.000828743	730	38.9	6
HOXD9	homo_sapiens	AAAAAAAAAA	1	184	194	-616	-606	7.2	0.000951767	197	38.64	5
HOXD9	homo_sapiens	AAAAAAAAAA	1	185	195	-615	-605	7.2	0.000951767	198	38.64	5
EGR1	homo_sapiens	CTCCTACCCACGGC	1	414	428	-386	-372	7.7	0.0002747	679	38.55	5
ZBTB7C	homo_sapiens	GCGAACACCCTC	1	120	132	-680	-668	7.8	0.0005895	129	38.45	5
MNX1	homo_sapiens	CACAATAAAA	-1	377	387	-423	-413	7.72	0.000884056	642	38.43	5
GRHL1	homo_sapiens	GAAACGAGTTTG	-1	293	305	-507	-495	8.21	0.000197	339	38.34	8
SOX3	homo_sapiens	GTATTGTTTC	-1	161	171	-639	-629	9.55	0.000163078	171	38.23	4
IRF7	homo_sapiens	TGGAAAAAAAAAAA	1	178	192	-622	-608	4.63	0.0002532	188	38.23	10
ZIC4	homo_sapiens	CGCCTCCTGGCGCTT	-1	608	623	-192	-177	4.92	0.001	886	38.11	7
SREBF2(VAR.2)	homo_sapiens	CTCACCTGGC	-1	83	93	-717	-707	4.14	0.000509262	85	38.08	9
STAT1	homo_sapiens	ATTCCTAAAAA	-1	256	267	-544	-533	2.95	0.000661612	294	38.06	11
HMX2	homo_sapiens	TTTAGGAATTAATAGAA	1	258	275	-542	-525	5.24	0.0007889	296	38.04	7
REL	homo_sapiens	CGAGGTTTCC	1	662	672	-138	-128	8.9	0.000323296	949	37.95	5
FOXK1	homo_sapiens	GGAAAAAAAAAAAAAAA	1	179	196	-621	-604	3.91	0.0008396	189	37.74	8
HSF1	homo_sapiens	TAATAGAACTTTC	1	267	280	-533	-520	7.47	5.29e-05	305	37.62	6
PRDM1	homo_sapiens	AAAAAAAAAAAAAAA	1	181	196	-619	-604	4.58	0.0006542	191	37.61	8
PRDM1	homo_sapiens	AAAAAAAAAAAAAAA	1	182	197	-618	-603	4.58	0.0006542	192	37.61	8
POU4F2	homo_sapiens	TTGCATAACAAACAGG	-1	11	27	-789	-773	3.78	0.0001637	11	37.56	10
FOXK1	homo_sapiens	AAAAAAAAAAAAAAAAC	1	183	200	-617	-600	5.98	0.000397	196	37.39	7
FOXI1	homo_sapiens	GTACACA	-1	73	80	-727	-720	5.88	0.000915527	75	37.36	5
NOBOX	homo_sapiens	TAAATACT	1	333	341	-467	-459	7.34	0.000900269	379	37.33	5
IRF1	homo_sapiens	AACCATTTTCTTTTCTTAAAC	1	234	255	-566	-545	3.87	0.0003491	271	37.3	10
AHR::ARNT	homo_sapiens	CGCGTG	-1	860	866	60	66	9.29	0.000488281	1185	37.22	4
ETV5	homo_sapiens	TACGGATGAA	1	476	486	-324	-314	7.35	0.000973701	744	37.17	5
E2F6	homo_sapiens	TGGAAGGAAGG	1	563	574	-237	-226	5.26	0.000383377	836	37.06	7
POU4F3	homo_sapiens	ATGAATAGGTGAGCAG	1	487	503	-313	-297	6.03	0.0006617	755	36.97	5
IRF1	homo_sapiens	GAAGAGTTCCTGTTTGTTATG	1	3	24	-797	-776	3.95	0.0003414	3	36.95	10
HOXB5	homo_sapiens	TCATTATTTACACGAT	1	37	53	-763	-747	5.67	0.0009654	39	36.89	6
FOXP2	homo_sapiens	CAGTAGACAGA	-1	130	141	-670	-659	3.27	0.0004251	139	36.79	13
CTCF	homo_sapiens	GCGCCAGGAGGCGGCGGGG	1	610	629	-190	-171	7.5	0.0001407	888	36.65	5
EGR3	homo_sapiens	ATCCGCCCCCTTCTC	-1	740	755	-60	-45	1.22	0.0004517	1063	36.52	11
HSF1	homo_sapiens	CTCTGGAACACTC	1	869	882	69	82	5.23	0.0001148	1194	36.37	7
PLAG1	homo_sapiens	CAGGCACACAGGGG	1	517	531	-283	-269	4.09	0.0005755	787	36.14	8
FOXK1	homo_sapiens	AAAAAAAAAAAAAACAC	1	185	202	-615	-598	5.67	0.0004452	198	36.09	7
FOXO1	homo_sapiens	AGCTGTGTACA	1	70	81	-730	-719	1.71	0.000729322	72	36	15
FOS::JUN	homo_sapiens	TGAAACA	1	160	167	-640	-633	9	0.000305176	170	35.99	4
FOXK1	homo_sapiens	AAAAAAAAAAAAAAACA	1	184	201	-616	-599	4.52	0.0006787	197	35.93	7
PLAG1	homo_sapiens	TGGGGCCAGGGGAG	-1	715	729	-85	-71	4.46	0.0004965	1014	35.78	7
HNF1A	homo_sapiens	CGTAACACAATAAAA	-1	377	392	-423	-408	4.41	0.0006749	642	35.69	8
NHLH1	homo_sapiens	CACAGCTCCC	-1	67	77	-733	-723	4.2	0.000992775	69	35.66	8
IRF7	homo_sapiens	AAAAAAAAAAAAAA	1	181	195	-619	-605	2.27	0.0005271	191	35.31	9
IRF7	homo_sapiens	AAAAAAAAAAAAAA	1	182	196	-618	-604	2.27	0.0005271	192	35.31	9
TEF	homo_sapiens	TATTGTGTTACG	1	380	392	-420	-408	5.12	0.0004619	645	35.22	7
HAND1::TCF3	homo_sapiens	TTTCTGGAAA	1	174	184	-626	-616	10.26	0.000151634	184	35.18	4
GLI2	homo_sapiens	GCGAACACCCTC	1	120	132	-680	-668	7.07	0.0003525	129	35.17	5
GABPA	homo_sapiens	CCGGACGCGCT	1	846	857	46	57	4.22	0.000793219	1171	35.06	8
HSF2	homo_sapiens	TAATAGAACTTTC	1	267	280	-533	-520	7.06	0.0001306	305	35.02	5
EGR3	homo_sapiens	ACTCCCCCACGCGCG	1	969	984	169	184	2.94	0.000267	2549	34.87	9
DMRT3	homo_sapiens	TTAGTATCTTC	-1	343	354	-457	-446	6.82	0.000852823	389	34.76	5
MSX3	homo_sapiens	ACAATAAA	-1	378	386	-422	-414	6.07	0.000961304	643	34.69	5
KLF1	homo_sapiens	GCGAACACCCT	1	120	131	-680	-669	4.63	0.000697851	129	34.59	7
MYOD1	homo_sapiens	GACTCCTGCTTGG	-1	583	596	-217	-204	1.67	0.0006005	861	34.28	10
STAT1	homo_sapiens	TTTTTAGGAAT	1	256	267	-544	-533	3.47	0.000575066	294	34.27	11
PLAG1	homo_sapiens	GAGAGAGAAGGGGG	1	736	750	-64	-50	4.27	0.0005386	1059	34.24	7
NR5A2	homo_sapiens	TAGTCCCAAGTCACG	-1	671	686	-129	-114	4.28	0.0006485	959	34.12	8
LEF1	homo_sapiens	ACGGATGAAAATGAA	1	477	492	-323	-308	3.81	0.0003369	745	34.11	10
ELK4	homo_sapiens	AGGTTTCCGTG	1	664	675	-136	-125	4.13	0.000653744	951	33.94	7
GFI1B	homo_sapiens	AAATCATAGCT	1	208	219	-592	-581	4.91	0.000620127	244	33.87	5
EGR3	homo_sapiens	ACACTCCCCCACGCG	1	967	982	167	182	1.88	0.0003707	2547	33.81	9
STAT4	homo_sapiens	ACTCCAGGAAATAC	-1	463	477	-337	-323	4.15	0.0006843	729	33.76	9
TCF12	homo_sapiens	GCCAGGTGAGC	1	83	94	-717	-706	3.64	0.000393867	85	33.53	9
E2F4	homo_sapiens	CGGCGGGGGCG	1	621	632	-179	-168	7.27	0.000306845	908	33.51	5
EGR1	homo_sapiens	CAGCCGCTCCCTCG	1	818	832	18	32	7.77	0.0002662	1143	33.42	5
SREBF1(VAR.2)	homo_sapiens	CTCACCTGGC	-1	83	93	-717	-707	3.62	0.000745773	85	33.37	9
TBX20	homo_sapiens	TGGTTGTTATC	-1	228	239	-572	-561	4.61	0.000931978	265	33.36	6
EBF1	homo_sapiens	GACCCCGGGGGAAG	1	631	645	-169	-155	4.9	0.0003519	918	33.23	7
CTCF	homo_sapiens	GGCCAAGCAGGAGTCGCCG	1	581	600	-219	-200	4.16	0.0005062	859	33.04	7
FLI1	homo_sapiens	CACGGAAACC	-1	665	675	-135	-125	4.65	0.000778198	953	32.95	6
IRF1	homo_sapiens	ACAACCATTTTCTTTTCTTAA	1	232	253	-568	-547	1.1	0.0007947	269	32.93	10
SOX17	homo_sapiens	GGTATTGTT	-1	163	172	-637	-628	7.93	0.000602722	173	32.71	4
HOXD8	homo_sapiens	AACACAATAAAAAGAGA	-1	372	389	-428	-411	6.51	0.0006795	637	32.69	5
HOXC9	homo_sapiens	TTCTATTAATTCC	-1	262	275	-538	-525	4.68	0.0008799	300	32.6	7
CTCF	homo_sapiens	GAAGCGCCAGGAGGCGGCG	1	607	626	-193	-174	6.85	0.0001827	885	31.94	4
POU3F4	homo_sapiens	GATGAAAAT	1	480	489	-320	-311	4.68	0.00094986	748	31.91	6
SP8	homo_sapiens	CCCCCGCCGCCT	-1	618	630	-182	-170	8.12	0.0003483	905	31.87	4
EGR2	homo_sapiens	TCGCCCCCGCC	-1	622	633	-178	-167	7.9	0.000170231	909	31.79	4
STAT4	homo_sapiens	CTGGAAGGAAGGCT	1	562	576	-238	-224	3.14	0.0008706	835	31.61	8
ZBTB18	homo_sapiens	CAGCCAGGTGAGC	1	81	94	-719	-706	2.99	0.000655	83	31.56	10
KLF16	homo_sapiens	CCCCCGCCGCC	-1	619	630	-181	-170	5.04	0.000913858	906	31.39	5
ELF1	homo_sapiens	GTCACGGAAACC	-1	665	677	-135	-123	3.42	0.0003526	953	31.39	7
MYB	homo_sapiens	CTAACTGTCG	1	704	714	-96	-86	3.12	0.000657082	1000	31.09	8
E2F6	homo_sapiens	GGGTAGGAGAA	-1	412	423	-388	-377	2.06	0.000744343	677	30.94	11
EVX2	homo_sapiens	CTTCATTATT	1	35	45	-765	-755	7.73	0.000926971	37	30.85	4
CEBPG	homo_sapiens	GTAACACAAT	-1	381	391	-419	-409	3.7	0.000740051	646	30.66	7
EHF	homo_sapiens	AGCGAGGAAGCG	1	601	613	-199	-187	4.89	0.0005902	879	30.55	6
ZFX	homo_sapiens	GTCTCCTAGCCCTC	1	394	408	-406	-392	4.71	0.0007804	659	30.53	7
TFAP2A(VAR.3)	homo_sapiens	ACCCGACCGGGGC	-1	772	785	-28	-15	1.3	0.0009877	1097	30.5	13
DLX2	homo_sapiens	GGAATTAA	1	262	270	-538	-530	6.42	0.000915527	300	30.4	4
STAT3	homo_sapiens	GTTTAAGAAAA	-1	244	255	-556	-545	3.99	0.000995159	281	30.38	6
EBF1	homo_sapiens	CGACCCCGGGGGAA	1	630	644	-170	-156	1.93	0.0008939	917	30.26	7
FOXP2	homo_sapiens	AAGAAAAGAAA	-1	240	251	-560	-549	2.22	0.000647068	277	30.22	9
POU5F1B	homo_sapiens	GATTTAAAA	1	322	331	-478	-469	6.62	0.000995636	368	29.97	4
TFAP2A	homo_sapiens	CGCCTCGGGGC	-1	689	700	-111	-100	7.46	0.000612736	977	29.9	4
STAT4	homo_sapiens	ATACTAAGAAGATT	1	347	361	-453	-439	4.56	0.0006212	393	29.68	5
KLF5	homo_sapiens	CCCTCTCCTT	1	403	413	-397	-387	2.77	0.000686646	668	29.65	10
STAT6	homo_sapiens	GTGTTCCAGAGACCC	-1	865	880	65	80	2.88	0.0007731	1190	29.53	8
STAT4	homo_sapiens	CTGCTTTGAAACAA	1	154	168	-646	-632	3.32	0.0008343	163	29.45	8
MTF1	homo_sapiens	TGTGTACACAGCCA	1	73	87	-727	-713	2	0.0005106	75	29.43	12
BATF::JUN	homo_sapiens	CTTCTGAGTAT	-1	336	347	-464	-453	2.1	0.000798225	382	29.36	10
SP2	homo_sapiens	CCGCCGCCTCCTGGC	-1	612	627	-188	-173	4.51	0.0007555	890	29.14	5
E2F4	homo_sapiens	AGGCGGCGGGG	1	618	629	-182	-171	2.87	0.000905752	905	29.11	5
TFAP4	homo_sapiens	CTCACCTGGC	-1	83	93	-717	-707	3.13	0.000706673	85	29	9
HEY1	homo_sapiens	CACGCGTGCT	1	956	966	156	166	6.48	0.000547409	2536	28.92	4
SP2	homo_sapiens	CCCCCGCCGCCTCCT	-1	615	630	-185	-170	4.21	0.0008186	893	28.84	5
PAX5	homo_sapiens	TCGGGCGGCCAAGCAGGAG	1	575	594	-225	-206	7.78	0.0003074	853	28.83	4
ELK1	homo_sapiens	TCCGGACGCG	1	845	855	45	55	3.5	0.000908852	1170	28.43	8
LEF1	homo_sapiens	AAATACCAAAAAGAA	-1	454	469	-346	-331	1.75	0.0006357	720	28.41	9
EMX2	homo_sapiens	CTTCATTATT	1	35	45	-765	-755	7.12	0.000954628	37	28.39	4
DLX4	homo_sapiens	TTCATTAT	1	36	44	-764	-756	7.07	0.000915527	38	28.27	4
STAT4	homo_sapiens	ATTAATAGAACTTT	1	265	279	-535	-521	4.01	0.0007085	303	28.23	7
FOXK1	homo_sapiens	TTTAAGAAAAGAAAATG	-1	237	254	-563	-546	3.59	0.0009345	274	28.2	6
MYF6	homo_sapiens	AGCAGGAGTC	1	586	596	-214	-204	3.43	0.000881195	864	27.96	8
PLAG1	homo_sapiens	GGGGTCCTGGAGGA	-1	440	454	-360	-346	3.01	0.0008481	705	27.96	9
HEY1	homo_sapiens	AGCACGCGTG	-1	956	966	156	166	6.63	0.000522614	2536	27.78	4
LHX2	homo_sapiens	CTTCATTATT	1	35	45	-765	-755	6.96	0.000951767	37	27.76	4
ETV3	homo_sapiens	AGCGGCAGTG	-1	946	956	146	156	6.9	0.0007267	1271	27.58	4
SOX6	homo_sapiens	CCTTTCTCCT	1	409	419	-391	-381	3.48	0.000787735	674	27.49	8
GLIS2	homo_sapiens	TCCCCCACGCGCGC	1	971	985	171	185	2.52	0.0006569	2551	27.44	9
HMX3	homo_sapiens	TAACACAATAAAAAGAG	-1	373	390	-427	-410	5.25	0.0009205	638	27.4	5
FOXK1	homo_sapiens	AAAAAAAAAACACAACC	1	189	206	-611	-594	9.09	0.000114	215	27.39	5
GCM2	homo_sapiens	CACGCGGGTC	1	860	870	60	70	6.97	0.000782013	1185	27.37	4
MEF2A	homo_sapiens	TATAAAATTCGC	1	784	796	-16	-4	2.79	0.0003485	1109	27.29	10
PRDM1	homo_sapiens	TGAAAATGAATAGGT	1	482	497	-318	-303	5.93	0.0004062	750	27.22	5
IRF1	homo_sapiens	TCACCTATTCATTTTCATCCG	-1	478	499	-322	-301	3.53	0.0003868	746	27.14	10
JUND(VAR.2)	homo_sapiens	GTTTGTTATGCAATG	1	14	29	-786	-771	1.7	0.0004471	14	26.81	13
GATA1	homo_sapiens	TTGTTATCTAG	-1	225	236	-575	-564	8.8	0.00017786	262	26.55	3
IRF1	homo_sapiens	CTGAGTATTTACTTTTTAAAT	-1	323	344	-477	-456	2.35	0.0005543	369	26.55	10
ARNT	homo_sapiens	CGCGTG	-1	860	866	60	66	6.6	0.000732422	1185	26.46	4
ETV2	homo_sapiens	TCACGGAAACC	-1	665	676	-135	-124	2.09	0.000859976	953	26.39	7
FOXC1	homo_sapiens	TGAAACAATAC	1	160	171	-640	-629	6.55	0.000705242	170	26.18	4
KLF5	homo_sapiens	CTCTCTCCTC	1	435	445	-365	-355	0.42	0.000793457	700	26.11	11
TFAP2A(VAR.3)	homo_sapiens	GCCCCGGTCGGGT	1	772	785	-28	-15	1.29	0.0009892	1097	26	11
E2F6	homo_sapiens	AAGCAGGAGTC	1	585	596	-215	-204	1.38	0.000861645	863	25.9	9
E2F6	homo_sapiens	GCGAGGAAGCG	1	602	613	-198	-187	3.25	0.000584841	880	25.87	8
E2F6	homo_sapiens	GAGCGGCAGTG	-1	946	957	146	157	3.2	0.000589848	1271	25.79	7
KLF14	homo_sapiens	TCACACTCCCCCAC	1	965	979	165	179	3.41	0.0005368	2545	25.77	8
HES1	homo_sapiens	AGCACGCGTG	-1	956	966	156	166	8.6	0.000250816	2536	25.51	3
FOXP2	homo_sapiens	GTGTACACAGC	1	74	85	-726	-715	2.05	0.000697613	76	25.38	12
IRF7	homo_sapiens	TAAAAAGTAAATAC	1	326	340	-474	-460	2.41	0.0005045	372	25.22	10
ARNT	homo_sapiens	CGCGTG	1	958	964	158	164	6.84	0.000732422	2538	24.87	3
KLF4	homo_sapiens	AGGGAGCGGC	-1	820	830	20	30	6.26	0.000658035	1145	24.62	4
EBF1	homo_sapiens	GGTCACTCGGGACC	-1	529	543	-271	-257	2.86	0.0006765	799	24.58	6
ZFX	homo_sapiens	GCCGCCCGAGCCTT	-1	570	584	-230	-216	7.78	0.0002869	848	24.56	5
IRF7	homo_sapiens	TTTAAAAAGTAAAT	1	324	338	-476	-462	1.14	0.0007369	370	24.42	10
PRDM1	homo_sapiens	ATAAAAAGAGACTCT	-1	368	383	-432	-417	4.34	0.0007105	633	24.17	6
MAF::NFE2	homo_sapiens	GTGACTTGGGACTAG	1	672	687	-128	-113	4.67	0.0002553	960	24.15	7
SP2	homo_sapiens	GCCGCTCCCTCGCTC	1	820	835	20	35	3.56	0.0009633	1145	24.07	6
E2F4	homo_sapiens	GAGCGGCAGTG	-1	946	957	146	157	2.78	0.000924349	1271	23.9	7
BCL6	homo_sapiens	TTCTCTAGATAACA	1	221	235	-579	-565	6.16	0.0005838	258	23.74	4
PLAG1	homo_sapiens	GGAGGCGGCGGGGG	1	616	630	-184	-170	4.17	0.0005579	903	23.27	4
SPIB	homo_sapiens	AGTGGAA	-1	302	309	-498	-491	7.68	0.000854492	348	23.01	3
HOXD9	homo_sapiens	AAAAAAAAAA	1	186	196	-614	-604	7.2	0.000951767	199	22.98	3
HOXD9	homo_sapiens	AAAAAAAAAA	1	187	197	-613	-603	7.2	0.000951767	200	22.98	3
GSX2	homo_sapiens	ACTTTTTAAA	-1	324	334	-476	-466	7.45	0.000936508	370	22.97	3
STAT5A::STAT5B	homo_sapiens	GGTCTCTGGAA	1	866	877	66	77	2.79	0.000865221	1191	22.57	8
PPARG	homo_sapiens	CAAGGTCACTCGGGACCCCT	-1	526	546	-274	-254	4.47	0.0003548	796	22.47	5
STAT3	homo_sapiens	ATACTAAGAAG	1	347	358	-453	-442	3.98	0.00099802	393	22.18	3
BACH1::MAFK	homo_sapiens	GTAAATACTCAGAAG	1	332	347	-468	-453	2.01	0.0006025	378	21.94	6
TFAP4	homo_sapiens	GCCAGGTGAG	1	83	93	-717	-707	2.35	0.000875473	85	21.93	9
IRF7	homo_sapiens	AAAAAAAAAAAAAA	1	183	197	-617	-603	2.27	0.0005271	196	21.93	9
HMX1	homo_sapiens	TAACACAATAAAAAGAG	-1	373	390	-427	-410	5.13	0.0009778	638	21.66	4
ZIC3	homo_sapiens	CGCCTCCTGGCGCTT	-1	608	623	-192	-177	3.52	0.0005509	886	21.6	5
POU5F1::SOX2	homo_sapiens	TATTTACTTTTTAAA	-1	324	339	-476	-461	4.55	0.0009499	370	21.56	4
ZBTB33	homo_sapiens	TTCCCACGCGGGTCT	1	856	871	56	71	5.13	0.0006732	1181	21.32	4
ZIC4	homo_sapiens	TCGCCCCCGCCGCCT	-1	618	633	-182	-167	5.19	0.0008987	905	21.23	4
ERF	homo_sapiens	AGCGGCAGTG	-1	946	956	146	156	5.29	0.000910759	1271	21.15	4
FOXD3	homo_sapiens	TTGTGTTTTTTT	-1	192	204	-608	-596	8.51	0.0002791	228	21.01	2
SP1	homo_sapiens	AGCCTTCCTTC	-1	565	576	-235	-224	0.7	0.000897169	838	20.88	8
PPARG	homo_sapiens	AGAGGGCTAGGAGACCCCGT	-1	389	409	-411	-391	3.18	0.0005838	654	20.62	7
FOXP2	homo_sapiens	CAATAAAAAGA	-1	374	385	-426	-415	2.54	0.000566959	639	20.56	8
FOXO1	homo_sapiens	TCCTGTTTGTT	1	10	21	-790	-779	2.06	0.000701189	10	20.04	11
FOXJ3	homo_sapiens	AAAAAAAAAACACAACC	1	189	206	-611	-594	9.47	0.0001462	215	19.89	3
RELA	homo_sapiens	CGAGGTTTCC	1	662	672	-138	-128	6.79	0.000530243	949	19.8	3
ZNF263	homo_sapiens	GAGAGAGAAGGGGGCGGATCC	1	736	757	-64	-43	3.92	0.0009503	1059	19.6	5
SP1	homo_sapiens	CCCCCGCCGCC	-1	619	630	-181	-170	0.22	0.000957489	906	19.5	6
IRF2	homo_sapiens	TGAAAATGAATAGGTGAG	1	482	500	-318	-300	3.75	0.0006018	750	19.29	5
POU2F2	homo_sapiens	CACCTATTCATTT	-1	485	498	-315	-302	4.65	0.0002964	753	19.25	6
AHR::ARNT	homo_sapiens	CGCGTG	1	958	964	158	164	9.52	0.000488281	2538	19.14	2
E2F8	homo_sapiens	TCTCCAGCGGAA	-1	359	371	-441	-429	0.23	0.000466	624	19.03	11
EGR3	homo_sapiens	CCCCGCCCGCCCTTC	-1	641	656	-159	-144	2.89	0.000271	928	18.97	7
HSF1	homo_sapiens	TCCAAGAAAGTTC	-1	272	285	-528	-515	2.82	0.0002511	315	18.63	7
FOXO1	homo_sapiens	GGCTGTGTACA	-1	75	86	-725	-714	1.04	0.000805855	77	18.5	12
SMAD3	homo_sapiens	TCTCTAGATA	1	222	232	-578	-568	3.36	0.000596046	259	18.48	4
TGIF2	homo_sapiens	TGACAGCGAACA	1	115	127	-685	-673	3.91	0.0003344	118	18.43	5
CTCF	homo_sapiens	TTTCCAGAAAAGGGTATTG	-1	165	184	-635	-616	4.86	0.000388	175	18.03	4
NFKB2	homo_sapiens	GGGGGCGACCCCG	1	625	638	-175	-162	3.83	0.0003425	912	17.94	5
FOXQ1	homo_sapiens	AAATGGTTGTT	-1	231	242	-569	-558	5.58	0.00099349	268	17.59	3
STAT1::STAT2	homo_sapiens	AGAGTCTCTTTTTAT	1	368	383	-432	-417	4.46	0.0004269	633	17.59	4
TFAP2A(VAR.2)	homo_sapiens	CGCCTCCGGGTG	-1	922	934	122	134	7.38	0.0006728	1247	17.59	2
NFKB2	homo_sapiens	CGGGGTCGCCCCC	-1	625	638	-175	-162	4.02	0.0003252	912	17.45	5
ZBTB7B	homo_sapiens	GCGAACACCCTC	1	120	132	-680	-668	3.55	0.0008433	129	17.27	5
POU4F2	homo_sapiens	ATGAATAGGTGAGCAG	1	487	503	-313	-297	2.37	0.0002519	755	17.06	5
PBX1	homo_sapiens	ATAACAACCATT	1	229	241	-571	-559	5.64	0.0008608	266	17.03	3
CENPB	homo_sapiens	CTCGGTCCGAACGCA	1	879	894	79	94	4.6	0.0009666	1204	16.96	3
SP1	homo_sapiens	CTCCTACCCAC	1	414	425	-386	-375	2.05	0.000759363	679	16.8	10
TFAP2A	homo_sapiens	AGGCTCGGGCG	1	571	582	-229	-218	6.44	0.000948191	849	16.79	2
ARNT::HIF1A	homo_sapiens	ACGCGTGC	1	957	965	157	165	8.34	0.000839233	2537	16.75	2
HSF2	homo_sapiens	TTCCAGAAGCCCG	-1	555	568	-245	-232	1.47	0.0008451	828	16.71	9
TFAP2B	homo_sapiens	CGCCTCCGGGTG	-1	922	934	122	134	7.31	0.0006841	1247	16.5	2
SMAD3	homo_sapiens	TATCTAGAGA	-1	222	232	-578	-568	2.69	0.000742912	259	16.44	4
ONECUT3	homo_sapiens	AAAAAAAAAAAAAA	1	183	197	-617	-603	2.02	0.0007137	196	16.42	7
ONECUT3	homo_sapiens	AAAAAAAAAAAAAA	1	184	198	-616	-602	2.02	0.0007137	197	16.42	7
ONECUT3	homo_sapiens	AAAAAAAAAAAAAA	1	185	199	-615	-601	2.02	0.0007137	198	16.42	7
FOXJ3	homo_sapiens	AAAAAAAAAAAAAAAAA	1	182	199	-618	-601	5.41	0.00084	192	16.09	3
FOXJ3	homo_sapiens	AAAAAAAAAAAAAAAAA	1	181	198	-619	-602	5.41	0.00084	191	16.05	3
TFAP2C(VAR.2)	homo_sapiens	AGGCTCGGGCG	1	571	582	-229	-218	6.33	0.000925779	849	15.99	2
ELF1	homo_sapiens	AGCGAGGAAGCG	1	601	613	-199	-187	3.77	0.000319	879	15.84	8
HNF1B	homo_sapiens	GTAACACAATAAA	-1	378	391	-422	-409	4.01	0.0007012	643	15.77	4
NFYA	homo_sapiens	CGACTCCTGCTTGGCCGC	-1	579	597	-221	-203	3.81	0.0004716	857	15.72	5
TFAP2C(VAR.2)	homo_sapiens	CGCCCGAGCCT	-1	571	582	-229	-218	6.84	0.000745535	849	15.69	2
ELK1	homo_sapiens	AGCGGCAGTG	-1	946	956	146	156	3.9	0.000800133	1271	15.58	4
ONECUT3	homo_sapiens	AAAAAAAAAAAAAC	1	186	200	-614	-600	1.01	0.0009787	199	15.41	7
ZFX	homo_sapiens	GCCCCCGCCGCCTC	-1	617	631	-183	-169	5.06	0.0007049	904	15.12	3
MAX	homo_sapiens	CACGCGTGCT	1	956	966	156	166	5.85	0.000869751	2536	14.9	2
NFKB2	homo_sapiens	CGGGGGCGACCCC	1	624	637	-176	-163	0.53	0.0008326	911	14.64	5
MEF2A	homo_sapiens	AATAAAAAGAGA	-1	372	384	-428	-416	3.35	0.0003023	637	14.59	5
IRF7	homo_sapiens	AAAAAAAAAAAAAA	1	184	198	-616	-602	2.27	0.0005271	197	13.7	7
IRF7	homo_sapiens	AAAAAAAAAAAAAA	1	185	199	-615	-601	2.27	0.0005271	198	13.7	7
EBF1	homo_sapiens	TCTCCCAAGGTCAC	-1	537	551	-263	-249	3.4	0.0005776	810	13.63	4
STAT6	homo_sapiens	GTTATCTAGAGAAGT	-1	219	234	-581	-566	3.66	0.0006346	256	13.59	4
MLXIP	homo_sapiens	GCACGCGT	-1	957	965	157	165	0.84	0.000518799	2537	13.55	3
NFKB2	homo_sapiens	GGGGTCGCCCCCG	-1	624	637	-176	-163	0.12	0.0009298	911	13.55	5
NFE2L2	homo_sapiens	AGCTATGATTTAGGG	-1	204	219	-596	-581	3.51	0.0007879	240	13.43	4
NHLH1	homo_sapiens	CACAGCCGCT	1	816	826	16	26	4.28	0.000966072	1141	13.34	3
RFX4	homo_sapiens	CTAAATCATAGCTACT	1	206	222	-594	-578	4.41	0.0006566	242	13.33	3
ONECUT3	homo_sapiens	AAAAAAAAAAAAAA	1	181	195	-619	-605	2.02	0.0007137	191	13.15	7
ONECUT3	homo_sapiens	AAAAAAAAAAAAAA	1	182	196	-618	-604	2.02	0.0007137	192	13.15	7
STAT1::STAT2	homo_sapiens	AGGGTTGTGTTTTTT	-1	193	208	-607	-592	2.82	0.0007148	229	12.49	2
ELF4	homo_sapiens	AGCGAGGAAGCG	1	601	613	-199	-187	3.34	0.0005429	879	12.43	5
EGR3	homo_sapiens	GGTCGCCCCCGCCGC	-1	620	635	-180	-165	3.01	0.0002628	907	12.28	4
IRF7	homo_sapiens	AAAAAAAAAAAAAC	1	186	200	-614	-600	1.75	0.0006107	199	12.28	7
RREB1	homo_sapiens	AAAAAAAAAAAACACAACCC	1	187	207	-613	-593	6.04	0.0002264	200	12.26	3
IRF7	homo_sapiens	AAAAAAAAAAAACA	1	187	201	-613	-599	1.5	0.0006605	200	12.03	7
FOXP2	homo_sapiens	TAACAAACAGG	-1	11	22	-789	-778	1.32	0.000930309	11	11.95	9
GRHL1	homo_sapiens	CAAACTCGTTTC	1	293	305	-507	-495	7.41	0.0002732	339	11.74	2
NRF1	homo_sapiens	GCGGGGGCGAC	1	623	634	-177	-166	2.89	0.000927448	910	11.73	4
POU4F2	homo_sapiens	GTAAATAATGAAGTGC	-1	32	48	-768	-752	1.73	0.0003062	34	11.67	8
PAX5	homo_sapiens	GAGCGCCTCCGGGTGTGAA	-1	918	937	118	137	5.69	0.0007757	1243	11.65	2
IRF7	homo_sapiens	AATAAAAAGAGACT	-1	370	384	-430	-416	1.28	0.0007042	635	11.45	7
FOXJ3	homo_sapiens	AAAAAAAAAAAAAACAC	1	185	202	-615	-598	5.81	0.0007184	198	11.01	2
HOXC13	homo_sapiens	ACTTTTTAAAT	-1	323	334	-477	-466	3.38	0.000994205	369	10.95	3
FOXJ3	homo_sapiens	AAAAAAAAAAAAAAAAC	1	183	200	-617	-600	5.64	0.0007675	196	10.84	2
REST	homo_sapiens	GGTAGGAGAAAGGAGAGGGCT	-1	401	422	-399	-378	1.4	0.0002873	666	10.72	8
POU2F2	homo_sapiens	AGTATTTACTTTT	-1	328	341	-472	-459	0.02	0.000933	374	10.5	4
BACH1::MAFK	homo_sapiens	CAGGTGAGCCTGCAG	1	85	100	-715	-700	1.07	0.0008011	87	10.42	9
RREB1	homo_sapiens	AAAAAAAAAAAAAAAACACA	1	183	203	-617	-597	3.75	0.0005522	196	9.97	3
DUX	homo_sapiens	ACAATAAA	-1	378	386	-422	-414	1.52	0.000488281	643	9.94	7
PAX7	homo_sapiens	TCATTATTTA	1	37	47	-763	-753	0.72	0.000777245	39	9.9	13
MYCN	homo_sapiens	GCCAGGTG	1	83	91	-717	-709	1.03	0.000823975	85	9.89	9
STAT3	homo_sapiens	GAGTTTGGAAA	-1	289	300	-511	-500	4.44	0.000887632	335	9.65	2
FOXH1	homo_sapiens	ACGATTTCACT	1	48	59	-752	-741	1.63	0.000469208	50	9.63	6
RREB1	homo_sapiens	AAAAAAAAAAAAACACAACC	1	186	206	-614	-594	3.39	0.0006318	199	9.61	3
NRF1	homo_sapiens	ACCTCGGCGCA	-1	657	668	-143	-132	2.95	0.000915051	944	9.38	3
ONECUT3	homo_sapiens	GAAATACCAAAAAG	-1	456	470	-344	-330	1.01	0.0009787	722	9.28	5
NRF1	homo_sapiens	CCCGAGGCGCA	1	691	702	-109	-98	3	0.000903606	979	8.98	3
RREB1	homo_sapiens	AAAAAAAAAAAAAACACAAC	1	185	205	-615	-595	2.76	0.0007953	198	8.98	3
E2F6	homo_sapiens	GGGCGGGCGGG	1	644	655	-156	-145	0.97	0.000944376	931	8.74	7
SP1	homo_sapiens	GATCCGCCCCC	-1	745	756	-55	-44	0.25	0.000955105	1068	8.63	13
CDX2	homo_sapiens	AAATAATGAAG	-1	35	46	-765	-754	0.03	0.000834703	37	8.37	11
CDX2	homo_sapiens	ATACCAAAAAG	-1	456	467	-344	-333	0.57	0.000653744	722	8.36	10
KLF14	homo_sapiens	GCCCCCGCCGCCTC	-1	617	631	-183	-169	1.94	0.0008228	904	8.28	4
NFKB2	homo_sapiens	CGGCGCATCCCCG	-1	651	664	-149	-136	2.68	0.0004715	938	7.98	3
IRF1	homo_sapiens	GGAGAGTCTCTTTTTATTGTG	1	366	387	-434	-413	1.3	0.0007516	631	7.92	5
NR2C2	homo_sapiens	AGGCGGCGGGGGCGA	1	618	633	-182	-167	2.62	0.0009438	905	7.81	3
GATA3	homo_sapiens	AGATAACA	1	227	235	-573	-565	1.53	9.15527e-05	264	7.61	6
RREB1	homo_sapiens	AAAAAAAAAAAAAAAAAACA	1	181	201	-619	-599	3.9	0.0005246	191	6.59	2
IRF2	homo_sapiens	GGAAAAAAAAAAAAAAAA	1	179	197	-621	-603	3.86	0.0005749	189	6.45	2
ELF1	homo_sapiens	AGCCCGCAAGTC	-1	549	561	-251	-239	0.6	0.0006805	822	5.85	9
FOXP2	homo_sapiens	AAAAAAAAAAA	1	181	192	-619	-608	1.16	0.000989199	191	5.47	4
FOXP2	homo_sapiens	AAAAAAAAAAA	1	182	193	-618	-607	1.16	0.000989199	192	5.47	4
MEF2B	homo_sapiens	TCTATTAATTCC	-1	262	274	-538	-526	0.94	0.0002443	300	5.37	6
GATA2	homo_sapiens	ATTTTCTTTTCTTA	1	238	252	-562	-548	1.37	0.0009522	275	5.36	4
SOX21	homo_sapiens	GAAAAGGGTATTGTT	-1	163	178	-637	-622	0.36	7.34e-05	173	5.05	2
HSF2	homo_sapiens	TTCTGGAAAAAAA	1	175	188	-625	-612	2.13	0.0006849	185	4.99	2
MEF2A	homo_sapiens	TCTATTAATTCC	-1	262	274	-538	-526	0.87	0.0005983	300	4.91	6
MYB	homo_sapiens	CCAACGGCCA	1	726	736	-74	-64	2.46	0.000792503	1025	4.91	2
GATA3	homo_sapiens	AGAAAAGA	-1	242	250	-558	-550	0.86	0.000106812	279	4.4	7
BACH1::MAFK	homo_sapiens	AAAGAGACTCTCCAG	-1	364	379	-436	-421	0.95	0.0008327	629	4.21	5
FOXP2	homo_sapiens	AAAAAAAAAAA	1	183	194	-617	-606	1.16	0.000989199	196	3.93	3
ONECUT1	homo_sapiens	TGAAAATGAATAGG	1	482	496	-318	-304	0.01	0.0005949	750	3.67	6
CDX2	homo_sapiens	CGGGTATAAAA	1	780	791	-20	-9	0.21	0.000772715	1105	3.59	8
ZEB1	homo_sapiens	GCTCACCTA	-1	492	501	-308	-299	0.47	0.000396729	762	3.57	7
NFKB2	homo_sapiens	CGGGGATGCGCCG	1	651	664	-149	-136	0.87	0.000763	938	3.54	4
TGIF2	homo_sapiens	TGTTCGCTGTCA	-1	115	127	-685	-673	0.83	0.0009687	118	3.4	4
DUX	homo_sapiens	TAAATCAT	1	207	215	-593	-585	0.47	0.000839233	243	3.19	4
FOXP2	homo_sapiens	AAAAAAAAAAA	1	184	195	-616	-605	1.16	0.000989199	197	2.8	2
MYOD1	homo_sapiens	GCCTCCTGGCGCT	-1	609	622	-191	-178	0.68	0.0006797	887	2.04	3
IRF7	homo_sapiens	AAAAAAACACAACC	1	192	206	-608	-594	0.32	0.0009394	228	1.71	2
