# Supplementary material for: Carbonic anhydrase related protein expression in astrocytomas and oligodendroglial tumors
Source: BMC Cancer. 2018 May 23;18:584. doi: 10.1186/s12885-018-4493-4 (PMC5966923; doi:10.1186/s12885-018-4493-4)
Supplement: Supplementary file 4 — Table S4. Full results of comparative genomics prediction of TFBSs in CA11 promoter. (XLSX 105 kb) [file 12885_2018_4493_MOESM4_ESM.xlsx]

## Sheet: CA11.TFBSs_found
binding_prot	species	motif	strand	start	end	TSS-relative start	TSS-relative end	frame score	p-value	pos in align.	combined affinity score	support
ZNF263	homo_sapiens	AGAGAGGGAGGGGGAGGAGGG	1	894	915	94	115	19.26	1e-07	1585	565.12	24
ZNF263	homo_sapiens	GAGGGGGAGGAGGGAGGAAGG	1	901	922	101	122	16.08	5e-07	1594	554.58	24
ZNF263	homo_sapiens	GGAGGGGGAGGAGGGAGGAAG	1	900	921	100	121	20.47	1e-07	1593	552.86	24
ZNF263	homo_sapiens	AGGGGGAGGAGGGAGGAAGGG	1	902	923	102	123	13.3	8.9e-06	1595	551.8	24
ZNF263	homo_sapiens	GAGAGGGAGGGGGAGGAGGGA	1	895	916	95	116	9.54	8.08e-05	1588	546.48	24
ZNF263	homo_sapiens	AGAGGGAGGGGGAGGAGGGAG	1	896	917	96	117	14.55	4e-06	1589	546.04	24
ZNF263	homo_sapiens	GGGAGGGGGAGGAGGGAGGAA	1	899	920	99	120	11.96	2.19e-05	1592	544.35	24
ZNF263	homo_sapiens	GAGGGAGGGGGAGGAGGGAGG	1	897	918	97	118	27.72	1e-07	1590	544.08	24
ZNF263	homo_sapiens	AGGGAGGGGGAGGAGGGAGGA	1	898	919	98	119	13.47	7.4e-06	1591	531.08	24
ZNF263	homo_sapiens	GGGGGAGGAGGGAGGAAGGGA	1	903	924	103	124	26.17	1e-07	1596	510.72	24
ZNF263	homo_sapiens	GGAGGAGGGAGGAAGGGACAA	1	906	927	106	127	23.65	1e-07	1599	506.77	23
ZNF263	homo_sapiens	AGAGGAGAGAGGGAGGGGGAG	1	889	910	89	110	24.35	1e-07	1580	504.4	24
ZNF263	homo_sapiens	GAGAGAGGGAGGGGGAGGAGG	1	893	914	93	114	20.96	1e-07	1584	503.84	24
ZNF263	homo_sapiens	AGGAGAGAGGGAGGGGGAGGA	1	891	912	91	112	21	1e-07	1582	503.38	24
ZNF263	homo_sapiens	GGGAGGAGGGAGGAAGGGACA	1	905	926	105	126	7	0.0002734	1598	495.26	23
ZNF263	homo_sapiens	GGGAGAGGAGAGAGGGAGGGG	1	886	907	86	107	20.72	1e-07	1577	494.37	24
ZNF263	homo_sapiens	GGAGAGAGGGAGGGGGAGGAG	1	892	913	92	113	12.11	1.88e-05	1583	494.02	24
LHX3	homo_sapiens	AAATTAAATAACA	1	869	882	69	82	21.38	1e-07	1560	492.47	24
ZNF263	homo_sapiens	GAGGAGAGAGGGAGGGGGAGG	1	890	911	90	111	12.35	1.65e-05	1581	492.4	24
ZNF263	homo_sapiens	GGAGAGGAGAGAGGGAGGGGG	1	887	908	87	108	15	2.7e-06	1578	488.65	24
ZNF263	homo_sapiens	GGGGAGGAGGGAGGAAGGGAC	1	904	925	104	125	9.4	8.66e-05	1597	488.31	23
ZNF263	homo_sapiens	GAGAGGAGAGAGGGAGGGGGA	1	888	909	88	109	12.94	1.13e-05	1579	488.14	24
ZNF263	homo_sapiens	CGGGAGAGGAGAGAGGGAGGG	1	885	906	85	106	7.73	0.0001954	1576	459.02	24
ZNF263	homo_sapiens	GGAGGGAGGAAGGGACAAGAG	1	909	930	109	130	4.09	0.0008896	1602	458.1	23
ZNF263	homo_sapiens	ACGGGAGAGGAGAGAGGGAGG	1	884	905	84	105	6.01	0.0004162	1575	457.3	24
ZNF263	homo_sapiens	GAGGGAGGAAGGGACAAGAGA	1	910	931	110	131	22.59	1e-07	1603	434.58	22
ZNF263	homo_sapiens	AGGGAGGAAGGGACAAGAGAG	1	911	932	111	132	9.44	8.49e-05	1604	429.76	23
ARID3B	homo_sapiens	AAATTAAATAA	1	869	880	69	80	17.72	2.38419e-07	1560	413.69	24
PHOX2A	homo_sapiens	TTATTTAATTT	-1	869	880	69	80	17.88	2.38419e-07	1560	408.62	24
ZNF263	homo_sapiens	GGAGGAAGGGACAAGAGAGAA	1	913	934	113	134	21.49	1e-07	1606	403.78	22
ZNF263	homo_sapiens	GAGGAAGGGACAAGAGAGAAG	1	914	935	114	135	18.84	1e-07	1607	401.13	22
PHOX2A	homo_sapiens	TAATTTTGTTG	-1	864	875	64	75	8.01	0.000369549	1555	398.75	24
ZNF263	homo_sapiens	GGGAGGAAGGGACAAGAGAGA	1	912	933	112	133	5.24	0.0005682	1605	395.81	23
LHX3	homo_sapiens	TATTTAATTTTGT	-1	866	879	66	79	13.73	8.7e-06	1557	391.07	24
ZNF263	homo_sapiens	AGGAAGGGACAAGAGAGAAGA	1	915	936	115	136	7.35	0.0002334	1608	389.64	22
PROP1	homo_sapiens	AAATTAAATAA	1	869	880	69	80	16.67	1.43051e-06	1560	388.13	24
LHX3	homo_sapiens	TTATTTAATTTTG	-1	867	880	67	80	9.22	0.0001104	1558	386.56	24
PHOX2B	homo_sapiens	TTATTTAATTT	-1	869	880	69	80	17.05	9.53674e-07	1560	382.4	23
PROP1	homo_sapiens	AAAATTAAATA	1	868	879	68	79	10.77	4.93526e-05	1559	382.23	24
PROP1	homo_sapiens	TTATTTAATTT	-1	869	880	69	80	16.5	1.66893e-06	1560	381.19	24
PROP1	homo_sapiens	CAACAAAATTA	1	864	875	64	75	9.72	7.96318e-05	1555	381.18	24
ZNF263	homo_sapiens	AAGGGACAAGAGAGAAGAGAG	1	918	939	118	139	18.66	1e-07	1611	380.91	22
ARID3B	homo_sapiens	TATTTAATTTT	-1	868	879	68	79	16.09	2.38419e-07	1559	378.34	24
ZNF263	homo_sapiens	GAAGGGACAAGAGAGAAGAGA	1	917	938	117	138	14.04	5.5e-06	1610	376.29	22
PROP1	homo_sapiens	TAATTTTGTTG	-1	864	875	64	75	10.35	5.96046e-05	1555	375.04	24
PHOX2A	homo_sapiens	AAATTAAATAA	1	869	880	69	80	16.01	1.43051e-06	1560	372.65	24
ARID3B	homo_sapiens	GTGTTATTTAA	-1	872	883	72	83	10.33	0.000160217	1563	372.58	24
PHOX2B	homo_sapiens	TAATTTTGTTG	-1	864	875	64	75	6.39	0.000598431	1555	371.74	23
ZNF263	homo_sapiens	GGAAGGGACAAGAGAGAAGAG	1	916	937	116	137	9.83	7.01e-05	1609	369.5	22
PROP1	homo_sapiens	TATTTAATTTT	-1	868	879	68	79	3.66	0.000854254	1559	368.35	24
PHOX2A	homo_sapiens	CAACAAAATTA	1	864	875	64	75	11.46	5.10216e-05	1555	368.1	24
PHOX2B	homo_sapiens	AAATTAAATAA	1	869	880	69	80	15.71	2.38419e-06	1560	365.61	24
PHOX2B	homo_sapiens	CAACAAAATTA	1	864	875	64	75	11.1	5.93662e-05	1555	361	24
ZNF263	homo_sapiens	GGGAGAAGAGGCAGGAGAGGA	1	948	969	148	169	17.82	1e-07	1660	356.9	19
ZNF263	homo_sapiens	CAGGGAGAAGAGGCAGGAGAG	1	946	967	146	167	16.55	2e-07	1658	355.63	19
FOXB1	homo_sapiens	AAATTAAATAA	1	869	880	69	80	15.17	3.33786e-06	1560	351.27	24
ZNF263	homo_sapiens	AGAAGAGGCAGGAGAGGAGGA	1	951	972	151	172	23.15	1e-07	1663	347.87	18
ARID5A	homo_sapiens	ACAAAATTAAATAA	1	866	880	66	80	15.16	8e-07	1557	346.99	24
HOXD8	homo_sapiens	AAATTAAATAACACCAC	1	869	886	69	86	12.69	1.85e-05	1560	346.95	24
HOXD8	homo_sapiens	AACAAAATTAAATAACA	1	865	882	65	82	12.32	2.4e-05	1556	346.58	24
ZNF263	homo_sapiens	GGAGAAGAGGCAGGAGAGGAG	1	949	970	149	170	20.14	1e-07	1661	344.86	18
HOXD9	homo_sapiens	AAAATTAAAT	1	868	878	68	78	14.86	9.53674e-07	1559	344.72	24
SP2	homo_sapiens	CTCCCTCCTCCCCCT	-1	902	917	102	117	16.92	4e-07	1595	343.74	24
HOXD8	homo_sapiens	ACAAAATTAAATAACAC	1	866	883	66	83	9.27	0.0001582	1557	343.53	24
NFIL3	homo_sapiens	TTATTTAATTT	-1	869	880	69	80	15.39	3.09944e-06	1560	342.53	23
ZNF263	homo_sapiens	AGAGGCAGGAGAGGAGGAGGT	1	954	975	154	175	20.07	1e-07	1666	340.29	17
ARID3A	homo_sapiens	ATTAAA	1	871	877	71	77	14.23	0.000244141	1562	339.53	24
ARID5A	homo_sapiens	CAAAATTAAATAAC	1	867	881	67	81	7.11	0.0008166	1558	338.94	24
DLX1	homo_sapiens	CAAAATTAAA	1	867	877	67	77	13.92	9.53674e-07	1558	337.8	24
HOXD9	homo_sapiens	AAATTAAATA	1	869	879	69	79	7.91	0.000629425	1560	337.77	24
ALX4	homo_sapiens	GGTGTTATTTAATTTTG	-1	867	884	67	84	14.03	9.6e-06	1558	337.29	23
ZNF263	homo_sapiens	AGAGGAGGAGGTGGGGAGAGC	1	963	984	163	184	21.7	1e-07	1675	335.59	16
HMX3	homo_sapiens	CAACAAAATTAAATAAC	1	864	881	64	81	12.32	2.48e-05	1555	335.34	24
DLX1	homo_sapiens	ATTAAATAAC	1	871	881	71	81	11.27	5.72205e-06	1562	335.15	24
POU3F1	homo_sapiens	TTATTTAATTTT	-1	868	880	68	80	14.86	2.4e-06	1559	334.35	23
ZNF263	homo_sapiens	AGGGACAAGAGAGAAGAGAGA	1	919	940	119	140	12.72	1.27e-05	1612	334.32	22
ZNF263	homo_sapiens	AGGAGAGGAGGAGGTGGGGAG	1	960	981	160	181	20.39	1e-07	1672	333.47	16
ZNF263	homo_sapiens	GAAGAGGCAGGAGAGGAGGAG	1	952	973	152	173	12.3	1.68e-05	1664	332.52	17
HOXD8	homo_sapiens	GTGTTATTTAATTTTGT	-1	866	883	66	83	12.73	1.8e-05	1557	330.76	24
HMX3	homo_sapiens	AAAATTAAATAACACCA	1	868	885	68	85	7.66	0.0003133	1559	330.68	24
SP2	homo_sapiens	CCTCCTCCCCCTCCC	-1	899	914	99	114	16.59	5e-07	1592	330.38	23
SP2	homo_sapiens	CCTCCCCCTCCCTCT	-1	896	911	96	111	3.67	0.0009388	1589	330.1	24
MIX-A	homo_sapiens	ATTTAATTTTG	-1	867	878	67	78	13.22	2.52724e-05	1558	328.6	24
ZNF263	homo_sapiens	GGAGAGGAGGAGGTGGGGAGA	1	961	982	161	182	10.64	4.79e-05	1673	324.53	16
ALX1	homo_sapiens	GGTGTTATTTAATTTTG	-1	867	884	67	84	13.05	1.84e-05	1558	324.49	23
ZNF263	homo_sapiens	GGGACAAGAGAGAAGAGAGAC	1	920	941	120	141	12.03	2.07e-05	1613	323.96	21
SP2	homo_sapiens	CCCCCTCCCTCTCTC	-1	893	908	93	108	16.04	1.3e-06	1584	323.37	23
EGR1	homo_sapiens	CCTCCTCCCCCTCC	-1	900	914	100	114	19.94	1e-07	1593	323.28	20
ZNF263	homo_sapiens	GAGAGGAGGAGGTGGGGAGAG	1	962	983	162	183	8.82	0.0001139	1674	322.71	16
RAX	homo_sapiens	ATTAAATAAC	1	871	881	71	81	12.53	8.58307e-06	1562	322.56	24
ARX	homo_sapiens	TGGTGTTATTTAATTTT	-1	868	885	68	85	13.62	1.11e-05	1559	322.41	23
GSX2	homo_sapiens	CAAAATTAAA	1	867	877	67	77	12.91	9.53674e-07	1558	322.21	24
RAX	homo_sapiens	CAAAATTAAA	1	867	877	67	77	12.12	2.09808e-05	1558	322.15	24
MIX-A	homo_sapiens	TGTTATTTAAT	-1	871	882	71	82	6.42	0.000456572	1562	321.8	24
ZNF263	homo_sapiens	GAGGCAGGAGAGGAGGAGGTG	1	955	976	155	176	17.21	1e-07	1667	321.65	16
DLX1	homo_sapiens	ACAAAATTAA	1	866	876	66	76	8.46	0.000584602	1557	320.17	23
GSX2	homo_sapiens	ATTAAATAAC	1	871	881	71	81	10.66	1.52588e-05	1562	319.96	24
ZNF263	homo_sapiens	GAGGAGGAGGTGGGGAGAGCA	1	964	985	164	185	6	0.0004184	1676	319.89	16
ZNF263	homo_sapiens	GGAGGAGGTGGGGAGAGCACG	1	966	987	166	187	4.57	0.0007404	1678	318.46	16
ZNF263	homo_sapiens	GCAGGAGAGGAGGAGGTGGGG	1	958	979	158	179	5	0.0006243	1670	318.08	16
ZNF263	homo_sapiens	CAGGAGAGGAGGAGGTGGGGA	1	959	980	159	180	4.12	0.0008789	1671	317.2	16
HOXB2	homo_sapiens	CAAAATTAAA	1	867	877	67	77	12.69	9.53674e-07	1558	317.03	24
HOXB3	homo_sapiens	CAAAATTAAA	1	867	877	67	77	12.39	9.53674e-07	1558	315.14	24
ARX	homo_sapiens	GTTATTTAATTTTGTTG	-1	864	881	64	81	5.23	0.0006975	1555	314.02	23
TEF	homo_sapiens	AATTAAATAACA	1	870	882	70	82	14.38	9.7e-06	1561	313.77	22
E2F6	homo_sapiens	GAGAGGGAGGG	1	895	906	95	106	14.76	5.96046e-06	1588	313.27	23
LMX1B	homo_sapiens	AAAATTAA	1	868	876	68	76	13.23	1.52588e-05	1559	313.14	24
GSX2	homo_sapiens	TTAAATAACA	1	872	882	72	82	7.59	0.000853539	1563	313.12	24
SP2	homo_sapiens	TTCCTCCCTCCTCCC	-1	905	920	105	120	3.52	0.000973	1598	311.9	24
LMX1B	homo_sapiens	TTAAATAA	1	872	880	72	80	11.99	1.52588e-05	1563	311.9	24
E2F6	homo_sapiens	AGGAGGGAGGA	1	908	919	108	119	16.51	2.38419e-07	1601	310.02	23
SP1	homo_sapiens	CTCCCTCCTCC	-1	906	917	106	117	14.75	4.76837e-06	1599	308.92	23
FOXC2	homo_sapiens	AAATTAAATAAC	1	869	881	69	81	13.01	2.1e-05	1560	308.82	24
ALX1	homo_sapiens	AAAATTAAATAACACCA	1	868	885	68	85	12.83	2.12e-05	1559	308.72	24
LMX1B	homo_sapiens	TAAATAAC	1	873	881	73	81	9.1	0.000259399	1564	307.74	24
MIXL1	homo_sapiens	CAAAATTAAA	1	867	877	67	77	12.23	9.53674e-07	1558	307.3	24
PRRX1	homo_sapiens	AAAATTAA	1	868	876	68	76	12.95	1.52588e-05	1559	306.45	24
ALX1	homo_sapiens	CAACAAAATTAAATAAC	1	864	881	64	81	9.86	0.0001111	1555	305.75	24
ALX3	homo_sapiens	CAAAATTAAA	1	867	877	67	77	12.51	9.53674e-07	1558	304.68	24
FOXC2	homo_sapiens	AACAAAATTAAA	1	865	877	65	77	9.39	0.0001939	1556	304.64	24
NKX2-5	homo_sapiens	TTAATTT	-1	869	876	69	76	12.81	6.10352e-05	1560	304.16	24
SP2	homo_sapiens	CTCCCTCTCTCCTCT	-1	889	904	89	104	10.28	0.0001043	1580	303.22	23
SP1	homo_sapiens	CCTCCCCCTCC	-1	900	911	100	111	0.27	0.000952721	1593	302.81	22
GSX1	homo_sapiens	CAAAATTAAA	1	867	877	67	77	12.21	9.53674e-07	1558	301.3	24
HLF	homo_sapiens	AATTAAATAACA	1	870	882	70	82	13.74	1.26e-05	1561	300.55	22
ALX3	homo_sapiens	ATTAAATAAC	1	871	881	71	81	8.17	0.000535011	1562	300.34	24
FOXC1	homo_sapiens	AAATTAAATAA	1	869	880	69	80	13.03	2.07424e-05	1560	300.09	24
VSX1	homo_sapiens	TTAATTTT	-1	868	876	68	76	12.78	1.52588e-05	1559	300.04	24
GSX1	homo_sapiens	ATTAAATAAC	1	871	881	71	81	10.64	1.43051e-05	1562	299.73	24
ALX3	homo_sapiens	TTTAATTTTG	-1	867	877	67	77	12.13	2.86102e-06	1558	299.11	24
ALX3	homo_sapiens	TTAAATAACA	1	872	882	72	82	9.83	0.000164986	1563	298.79	24
ESX1	homo_sapiens	CAAAATTAAA	1	867	877	67	77	11.83	3.8147e-06	1558	298.37	24
SP2	homo_sapiens	CTTCCTCCCTCCTCC	-1	906	921	106	121	14.14	9.8e-06	1599	297.95	23
SHOX	homo_sapiens	TTAATTTT	-1	868	876	68	76	12.52	1.52588e-05	1559	297.31	24
ESX1	homo_sapiens	ATTAAATAAC	1	871	881	71	81	10.18	0.000119209	1562	296.72	24
HMX2	homo_sapiens	CAACAAAATTAAATAAC	1	864	881	64	81	10.84	5.75e-05	1555	296.41	24
LMX1A	homo_sapiens	AAAATTAA	1	868	876	68	76	12.33	1.52588e-05	1559	295.46	24
ALX3	homo_sapiens	GTTATTTAAT	-1	871	881	71	81	8.47	0.000443459	1562	295.45	24
VSX1	homo_sapiens	TTATTTAA	-1	872	880	72	80	7.91	0.000656128	1563	295.17	24
LMX1A	homo_sapiens	TTAAATAA	1	872	880	72	80	11.89	1.52588e-05	1563	295.02	24
SP1	homo_sapiens	CCTCCTCCCCC	-1	903	914	103	114	15.72	1.90735e-06	1596	294.39	23
DLX1	homo_sapiens	TTTAATTTTG	-1	867	877	67	77	11.94	9.53674e-07	1558	293.43	24
LHX9	homo_sapiens	AAAATTAA	1	868	876	68	76	12.4	1.52588e-05	1559	292.57	24
HMX1	homo_sapiens	CAACAAAATTAAATAAC	1	864	881	64	81	10.61	7.19e-05	1555	292.56	24
ALX4	homo_sapiens	AAAATTAAATAACACCA	1	868	885	68	85	12.11	3.39e-05	1559	292.2	24
LHX4	homo_sapiens	TTATTTAA	-1	872	880	72	80	12.43	1.52588e-05	1563	291.84	24
HMX2	homo_sapiens	AAAATTAAATAACACCA	1	868	885	68	85	6.26	0.0005228	1559	291.83	24
BARX1	homo_sapiens	AAAATTAA	1	868	876	68	76	12.48	1.52588e-05	1559	291.69	24
ALX3	homo_sapiens	TGTTATTTAA	-1	872	882	72	82	8.79	0.000352859	1563	291.47	24
FOXA2	homo_sapiens	TATTTAATTTTG	-1	867	879	67	79	11.94	4.41e-05	1558	290.93	24
ESX1	homo_sapiens	TTAAATAACA	1	872	882	72	82	7.73	0.000679016	1563	290.92	24
DLX1	homo_sapiens	GTTATTTAAT	-1	871	881	71	81	9.21	0.000317574	1562	290.7	24
LMX1A	homo_sapiens	TAAATAAC	1	873	881	73	81	7.98	0.000610352	1564	290.63	24
VSX2	homo_sapiens	TTAATTTT	-1	868	876	68	76	12.34	1.52588e-05	1559	290.07	24
MIXL1	homo_sapiens	TTAAATAACA	1	872	882	72	82	7.96	0.00060463	1563	290	23
LHX4	homo_sapiens	TTAATTTT	-1	868	876	68	76	10.41	0.00012207	1559	289.82	24
E2F6	homo_sapiens	GGGAGGGGGAG	1	899	910	99	110	2.25	0.000715494	1592	289.79	22
ALX4	homo_sapiens	CAACAAAATTAAATAAC	1	864	881	64	81	9.6	0.0001188	1555	289.69	24
UNCX	homo_sapiens	AAAATTAA	1	868	876	68	76	12.19	1.52588e-05	1559	289.55	24
POU3F3	homo_sapiens	GTTATTTAATTTT	-1	868	881	68	81	12.71	1.87e-05	1559	288.28	23
SP1	homo_sapiens	CCCCCTCCCTC	-1	897	908	97	108	15.25	2.86102e-06	1590	288.14	21
PRRX2	homo_sapiens	AAAATTAA	1	868	876	68	76	12.15	1.52588e-05	1559	287.06	24
FOXC1	homo_sapiens	AACAAAATTAA	1	865	876	65	76	6.36	0.000766277	1556	286.68	23
UNCX	homo_sapiens	TTAAATAA	1	872	880	72	80	9.2	0.000289917	1563	286.56	24
POU6F1	homo_sapiens	ATTAAATAAC	1	871	881	71	81	11.66	8.01086e-05	1562	285.57	24
POU6F1	homo_sapiens	GTTATTTAAT	-1	871	881	71	81	11.66	8.01086e-05	1562	285.57	24
VSX2	homo_sapiens	TTATTTAA	-1	872	880	72	80	7.67	0.000701904	1563	285.4	24
DLX3	homo_sapiens	AAAATTAA	1	868	876	68	76	12.15	1.52588e-05	1559	285.09	24
HOXD3	homo_sapiens	TGGTGTTATTTAATTT	-1	869	885	69	85	13.14	1.52e-05	1560	284.91	23
NOTO	homo_sapiens	CAAAATTAAA	1	867	877	67	77	11.17	7.62939e-05	1558	284.33	24
HOXA2	homo_sapiens	CAAAATTAAA	1	867	877	67	77	11.52	8.58307e-06	1558	283.35	24
POU6F1	homo_sapiens	CAAAATTAAA	1	867	877	67	77	9.39	0.000228882	1558	283.3	24
POU6F1	homo_sapiens	TTTAATTTTG	-1	867	877	67	77	9.39	0.000228882	1558	283.3	24
POU3F3	homo_sapiens	TGTTATTTAATTT	-1	869	882	69	82	7.36	0.0003709	1560	282.93	23
LHX4	homo_sapiens	AAAATTAA	1	868	876	68	76	11.89	1.52588e-05	1559	282.56	24
RAX2	homo_sapiens	AAAATTAA	1	868	876	68	76	11.91	1.52588e-05	1559	282.17	24
UNCX	homo_sapiens	TAAATAAC	1	873	881	73	81	7.73	0.00062561	1564	282.08	24
VAX1	homo_sapiens	TTAATTTT	-1	868	876	68	76	12.03	1.52588e-05	1559	281.96	24
HOXD3	homo_sapiens	GTTATTTAATTTTGTT	-1	865	881	65	81	9.8	0.0001651	1556	281.57	23
NKX6-2	homo_sapiens	AAAATTAA	1	868	876	68	76	11.96	1.52588e-05	1559	281.49	24
DLX3	homo_sapiens	TTAAATAA	1	872	880	72	80	8.31	0.000488281	1563	281.25	24
SHOX2	homo_sapiens	AAAATTAA	1	868	876	68	76	11.87	1.52588e-05	1559	281.24	24
POU4F3	homo_sapiens	CAACAAAATTAAATAA	1	864	880	64	80	11.47	4.14e-05	1555	280.34	24
DLX6	homo_sapiens	AAAATTAA	1	868	876	68	76	11.95	1.52588e-05	1559	280.07	24
E2F6	homo_sapiens	GGGAGGAAGGG	1	912	923	112	123	9.8	0.000134945	1605	280	21
FOXJ3	homo_sapiens	CAAAATTAAATAACACC	1	867	884	67	84	11.32	5.75e-05	1558	279.6	24
VAX1	homo_sapiens	TTATTTAA	-1	872	880	72	80	9.46	0.000167847	1563	279.39	24
NKX6-2	homo_sapiens	TTAAATAA	1	872	880	72	80	9.79	0.000137329	1563	279.32	24
MIXL1	homo_sapiens	TTTAATTTTG	-1	867	877	67	77	11.3	9.53674e-07	1558	278.78	24
PRRX2	homo_sapiens	TAAATAAC	1	873	881	73	81	7.76	0.000564575	1564	278.43	24
RAX2	homo_sapiens	TTAAATAA	1	872	880	72	80	7.74	0.00062561	1563	278	24
POU4F3	homo_sapiens	AACAAAATTAAATAAC	1	865	881	65	81	9.1	0.0001509	1556	277.97	24
DLX2	homo_sapiens	AAAATTAA	1	868	876	68	76	11.83	1.52588e-05	1559	277.24	24
MIXL1	homo_sapiens	GTTATTTAAT	-1	871	881	71	81	9.52	0.000247955	1562	277	24
POU3F2	homo_sapiens	TTATTTAATTTT	-1	868	880	68	80	12.31	2.41e-05	1559	276.91	23
EVX2	homo_sapiens	CAAAATTAAA	1	867	877	67	77	11.32	1.43051e-05	1558	276.6	24
POU4F3	homo_sapiens	AAAATTAAATAACACC	1	868	884	68	84	7.42	0.0003468	1559	276.29	24
EVX1	homo_sapiens	CAAAATTAAA	1	867	877	67	77	11.17	2.00272e-05	1558	275.99	24
DLX4	homo_sapiens	AAAATTAA	1	868	876	68	76	11.76	1.52588e-05	1559	275.51	24
EBF1	homo_sapiens	GATCCCCTAGGAGC	-1	459	473	-341	-327	6.14	0.0002326	1013	275.37	24
CTCF	homo_sapiens	TCGCCTGGAGGGGGAGGCA	-1	419	438	-381	-362	9.48	5.78e-05	973	274.79	24
EBF1	homo_sapiens	ATCCCCTAGGAGCC	-1	458	472	-342	-328	5.48	0.0002916	1012	274.71	24
MSX3	homo_sapiens	AAAATTAA	1	868	876	68	76	11.69	6.10352e-05	1559	274.63	24
PDX1	homo_sapiens	AAAATTAA	1	868	876	68	76	11.71	1.52588e-05	1559	274.3	24
LBX2	homo_sapiens	CAAAATTAAA	1	867	877	67	77	10.88	5.24521e-05	1558	274.06	24
POU4F3	homo_sapiens	CAAAATTAAATAACAC	1	867	883	67	83	5.1	0.000987	1558	273.97	24
LMX1A	homo_sapiens	TTATTTAA	-1	872	880	72	80	11.36	3.05176e-05	1563	273.35	24
LMX1A	homo_sapiens	TTAATTTT	-1	868	876	68	76	10.97	6.10352e-05	1559	272.96	24
HOXB5	homo_sapiens	AAATTAAATAACACCA	1	869	885	69	85	11.64	4.36e-05	1560	272.17	23
NOTO	homo_sapiens	TTTAATTTTG	-1	867	877	67	77	10.98	9.91821e-05	1558	271.77	24
HOXB5	homo_sapiens	AACAAAATTAAATAAC	1	865	881	65	81	11.04	6.5e-05	1556	271.57	23
EBF1	homo_sapiens	GCTCCTAGGGGATC	1	459	473	-341	-327	4.31	0.0004323	1013	271.31	24
FOXD3	homo_sapiens	TGTTATTTAATT	-1	870	882	70	82	10.11	0.0001222	1561	270.87	24
BSX	homo_sapiens	AAAATTAA	1	868	876	68	76	11.54	1.52588e-05	1559	270.66	24
BARHL2	homo_sapiens	ATTAAATAAC	1	871	881	71	81	11.33	2.95639e-05	1562	270.56	24
LMX1B	homo_sapiens	TTATTTAA	-1	872	880	72	80	11.2	1.52588e-05	1563	270.4	24
FOXD3	homo_sapiens	GTTATTTAATTT	-1	869	881	69	81	9.57	0.000161	1560	270.33	24
LMX1B	homo_sapiens	TTAATTTT	-1	868	876	68	76	11.06	1.52588e-05	1559	270.26	24
FOXD3	homo_sapiens	TTATTTAATTTT	-1	868	880	68	80	8.92	0.0002292	1559	269.68	24
BARHL1	homo_sapiens	TTTAATTTTG	-1	867	877	67	77	10.43	1.52588e-05	1558	269.6	24
DDIT3::CEBPA	homo_sapiens	AAATTAAATAAC	1	869	881	69	81	11.43	5.92e-05	1560	269.39	24
FOXD3	homo_sapiens	ATTTAATTTTGT	-1	866	878	66	78	8.1	0.0003393	1557	268.86	24
PAX4	homo_sapiens	AAAATTAA	1	868	876	68	76	11.27	7.62939e-05	1559	267.83	24
FOXD3	homo_sapiens	TTTAATTTTGTT	-1	865	877	65	77	6.48	0.0007061	1556	267.24	24
LMX1B	homo_sapiens	GTTATTTA	-1	873	881	73	81	8.04	0.000640869	1564	267.24	24
HOXA10	homo_sapiens	CAAAATTAAAT	1	867	878	67	78	10.43	0.00011611	1558	266.68	24
MSX2	homo_sapiens	AAAATTAA	1	868	876	68	76	11.38	7.62939e-05	1559	266.51	24
FOXF2	homo_sapiens	CAAAATTAAATAAC	1	867	881	67	81	12.06	4.09e-05	1558	266.34	24
HESX1	homo_sapiens	CAAAATTAAA	1	867	877	67	77	10.58	0.000204086	1558	266.23	24
HOXA10	homo_sapiens	ATTAAATAACA	1	871	882	71	82	9.19	0.000279903	1562	264.9	24
UNCX	homo_sapiens	TTAATTTT	-1	868	876	68	76	11.12	1.52588e-05	1559	264.4	24
HOXD3	homo_sapiens	CAAAATTAAATAACAC	1	867	883	67	83	11.1	7.47e-05	1558	264.37	23
KLF5	homo_sapiens	CCCCCTCCCT	-1	898	908	98	108	14.52	6.67572e-06	1591	264.12	21
RREB1	homo_sapiens	CCCCAGCCCAACAACAAAAT	1	853	873	53	73	13.16	7.6e-06	1529	263.71	23
UNCX	homo_sapiens	TTATTTAA	-1	872	880	72	80	10.09	0.000152588	1563	263.37	24
HOXA10	homo_sapiens	AAAATTAAATA	1	868	879	68	79	7.43	0.000827551	1559	263.14	24
CDX1	homo_sapiens	AAAATTAAA	1	868	877	68	77	11.2	8.01086e-05	1559	262.81	24
EMX1	homo_sapiens	ATTAAATAAC	1	871	881	71	81	10.5	8.58307e-05	1562	262.6	24
HOXA5	homo_sapiens	ATTTAATT	-1	870	878	70	78	11.42	1.52588e-05	1561	262.34	23
GBX2	homo_sapiens	CAAAATTAAA	1	867	877	67	77	10.07	0.000286102	1558	262.21	24
EMX1	homo_sapiens	CAAAATTAAA	1	867	877	67	77	9.98	0.000161171	1558	262.08	24
SHOX	homo_sapiens	AAAATTAA	1	868	876	68	76	11.03	1.52588e-05	1559	261.11	24
POU2F1	homo_sapiens	GTTATTTAATTT	-1	869	881	69	81	11.38	4.96e-05	1560	260.5	23
EMX1	homo_sapiens	TTAAATAACA	1	872	882	72	82	7.87	0.000748634	1563	259.31	24
SHOX	homo_sapiens	TTAAATAA	1	872	880	72	80	9.22	0.000350952	1563	259.3	24
RAX2	homo_sapiens	TTAATTTT	-1	868	876	68	76	10.89	3.05176e-05	1559	258.25	24
OTX2	homo_sapiens	TTAATTTT	-1	868	876	68	76	11.12	0.00012207	1559	257.37	24
RAX2	homo_sapiens	TTATTTAA	-1	872	880	72	80	9.67	0.000228882	1563	257.03	24
RAX	homo_sapiens	GTTATTTAAT	-1	871	881	71	81	10.07	0.000236511	1562	256.47	24
RREB1	homo_sapiens	CCCCCAGCCCAACAACAAAA	1	852	872	52	72	5.42	0.0002919	1528	255.97	23
RAX	homo_sapiens	TTTAATTTTG	-1	867	877	67	77	9.23	0.000378609	1558	255.63	24
MEOX2	homo_sapiens	CAAAATTAAA	1	867	877	67	77	9.8	0.000135422	1558	255.37	24
IRF1	homo_sapiens	TCCCTGTTTCAGTCTCTCTTC	-1	931	952	131	152	19.94	1e-07	1624	255.26	19
RREB1	homo_sapiens	CAGCCCAACAACAAAATTAA	1	856	876	56	76	8.21	8.99e-05	1532	255.26	22
PRRX2	homo_sapiens	TTAATTTT	-1	868	876	68	76	10.8	1.52588e-05	1559	255.16	24
EN1	homo_sapiens	AAAATTAA	1	868	876	68	76	10.81	0.000137329	1559	254.38	24
VAX1	homo_sapiens	TTAAATAA	1	872	880	72	80	10.62	6.10352e-05	1563	254.24	24
ZNF263	homo_sapiens	GAGAGAAGAGAGACTGAAACA	1	927	948	127	148	10.66	4.75e-05	1620	254.07	21
ARX	homo_sapiens	CAAAATTAAATAACACC	1	867	884	67	84	10.06	9.18e-05	1558	254.07	23
POU5F1B	homo_sapiens	TATTTAATT	-1	870	879	70	79	11.1	8.01086e-05	1561	253.89	23
VAX1	homo_sapiens	AAAATTAA	1	868	876	68	76	9.78	0.000137329	1559	253.4	24
SP2	homo_sapiens	TCCCCACCTCCTCCT	-1	965	980	165	180	17.35	4e-07	1677	253.14	18
PRRX2	homo_sapiens	TTATTTAA	-1	872	880	72	80	8.67	0.000457764	1563	253.03	24
VAX2	homo_sapiens	TTAATTTT	-1	868	876	68	76	10.78	3.05176e-05	1559	252.76	24
VAX1	homo_sapiens	TAAATAAC	1	873	881	73	81	8.41	0.000411987	1564	252.03	24
EMX1	homo_sapiens	TTTAATTTTG	-1	867	877	67	77	9.84	0.000189781	1558	251.9	24
SP2	homo_sapiens	CCACCTCCTCCTCTC	-1	962	977	162	177	12.68	2.53e-05	1674	251.8	18
EMX1	homo_sapiens	GTTATTTAAT	-1	871	881	71	81	9.31	0.000286102	1562	251.37	24
PAX7	homo_sapiens	AAATTAAATA	1	869	879	69	79	10.82	2.95639e-05	1560	251.29	24
NR2E1	homo_sapiens	CAAAATTAA	1	867	876	67	76	9.22	0.000240326	1558	251.01	24
VAX2	homo_sapiens	TTATTTAA	-1	872	880	72	80	8.8	0.000366211	1563	250.78	24
POU2F3	homo_sapiens	TGTTATTTAATTTTGT	-1	866	882	66	82	10.76	5.5e-05	1557	250.65	23
ARID5A	homo_sapiens	TTAATTTTGTTGTT	-1	862	876	62	76	14.24	3.7e-06	1538	249.86	19
RHOX11	homo_sapiens	CCCGTGGTGTTATTTAA	-1	872	889	72	89	11.21	6.72e-05	1563	249.77	23
DLX6	homo_sapiens	TTAATTTT	-1	868	876	68	76	10.62	9.15527e-05	1559	249.59	24
DLX4	homo_sapiens	TTAATTTT	-1	868	876	68	76	10.62	3.05176e-05	1559	249.21	24
BARHL1	homo_sapiens	ATTAAATAAC	1	871	881	71	81	10.76	5.72205e-06	1562	249.11	23
NR2E1	homo_sapiens	AAAATTAAA	1	868	877	68	77	7.23	0.000614166	1559	249.02	24
DLX3	homo_sapiens	TTAATTTT	-1	868	876	68	76	10.57	1.52588e-05	1559	248.46	24
SP1	homo_sapiens	CTTCCTCCCTC	-1	910	921	110	121	13.06	2.3365e-05	1603	248.33	20
EGR1	homo_sapiens	CCACCTCCTCCTCT	-1	963	977	163	177	15.1	3.8e-06	1675	248.14	17
HOXB5	homo_sapiens	GTGTTATTTAATTTTG	-1	867	883	67	83	9.07	0.0001975	1558	247.64	23
DLX4	homo_sapiens	TTATTTAA	-1	872	880	72	80	9.04	0.000473022	1563	247.63	24
DLX6	homo_sapiens	TTATTTAA	-1	872	880	72	80	8.58	0.000488281	1563	247.55	24
BARHL2	homo_sapiens	ATTTAATTTT	-1	868	878	68	78	10.2	0.00014019	1559	247.54	24
ID4	homo_sapiens	GACACCTGGG	-1	704	714	-96	-86	10.4	0.000109673	1272	247.2	24
DLX3	homo_sapiens	TTATTTAA	-1	872	880	72	80	9.1	0.000427246	1563	246.99	24
HNF1A	homo_sapiens	CAAAATTAAATAACA	1	867	882	67	82	10.06	6.49e-05	1558	246.75	23
ESX1	homo_sapiens	GTTATTTAAT	-1	871	881	71	81	9.53	0.00024128	1562	246.39	24
PRRX1	homo_sapiens	TTAATTTT	-1	868	876	68	76	10.39	0.000137329	1559	246.36	24
ESX1	homo_sapiens	TTTAATTTTG	-1	867	877	67	77	9.49	0.000247002	1558	246.35	24
MSX1	homo_sapiens	AAAATTAA	1	868	876	68	76	10.47	0.000152588	1559	245.88	24
HLF	homo_sapiens	TGTTATTTAATT	-1	870	882	70	82	11.24	7.84e-05	1561	245.79	22
RREB1	homo_sapiens	AGCCCAACAACAAAATTAAA	1	857	877	57	77	6.44	0.0001897	1533	245.66	22
HOXB13	homo_sapiens	AAAATTAAAT	1	868	878	68	78	10.44	0.000108719	1559	245.3	24
PRRX1	homo_sapiens	TTATTTAA	-1	872	880	72	80	8.73	0.00050354	1563	244.7	24
VAX2	homo_sapiens	TTAAATAA	1	872	880	72	80	10.2	0.000137329	1563	244.29	24
PITX1	homo_sapiens	TTAATTTT	-1	868	876	68	76	10.41	0.00012207	1559	244.25	24
FOXD1	homo_sapiens	TTAAATAA	1	872	880	72	80	10.34	6.10352e-05	1563	243.93	24
FOXK1	homo_sapiens	CAAAATTAAATAACACC	1	867	884	67	84	9.28	0.0001055	1558	243.52	24
EMX2	homo_sapiens	CAAAATTAAA	1	867	877	67	77	9.57	0.000304222	1558	243.45	24
VAX2	homo_sapiens	AAAATTAA	1	868	876	68	76	9.12	0.000289917	1559	243.21	24
GSX2	homo_sapiens	GTTATTTAAT	-1	871	881	71	81	10.2	4.48227e-05	1562	243.1	23
SHOX2	homo_sapiens	TTAATTTT	-1	868	876	68	76	10.23	0.000244141	1559	243.04	24
FOXL1	homo_sapiens	TTAAATA	1	872	879	72	79	10.1	0.000244141	1563	242.9	24
VAX2	homo_sapiens	TAAATAAC	1	873	881	73	81	8.14	0.00062561	1564	242.23	24
GSX2	homo_sapiens	TGTTATTTAA	-1	872	882	72	82	9.35	0.000164986	1563	242.14	23
DLX2	homo_sapiens	TTAATTTT	-1	868	876	68	76	10.32	0.000320435	1559	242.02	24
HNF1A	homo_sapiens	AATTAAATAACACCA	1	870	885	70	85	8.32	0.0001423	1561	241.62	23
HOXB13	homo_sapiens	AAATTAAATA	1	869	879	69	79	6.63	0.000638008	1560	241.49	24
GSX2	homo_sapiens	TTTAATTTTG	-1	867	877	67	77	8.53	0.000407219	1558	241.43	23
POU4F1	homo_sapiens	AAAATTAAATAACA	1	868	882	68	82	9.97	0.0001	1559	240.73	23
SP2	homo_sapiens	TCCCTTCCTCCCTCC	-1	909	924	109	124	12.95	2.16e-05	1602	240.68	21
SHOX2	homo_sapiens	TTATTTAA	-1	872	880	72	80	7.82	0.000549316	1563	240.63	24
POU4F1	homo_sapiens	CAACAAAATTAAAT	1	864	878	64	78	9.38	0.000142	1555	240.14	23
DLX2	homo_sapiens	TTATTTAA	-1	872	880	72	80	8.2	0.000488281	1563	239.9	24
DUXA	homo_sapiens	GTTATTTAATTTT	-1	868	881	68	81	10.64	8.47e-05	1559	239.88	23
POU4F1	homo_sapiens	AACAAAATTAAATA	1	865	879	65	79	8.31	0.0002513	1556	239.07	23
VSX1	homo_sapiens	AAAATTAA	1	868	876	68	76	9.93	0.00012207	1559	238.24	24
TCF3	homo_sapiens	GACACCTGGG	-1	704	714	-96	-86	10.29	0.000160217	1272	238.11	23
ZNF263	homo_sapiens	AGAGAAGAGAGACTGAAACAG	1	928	949	128	149	7.04	0.0002681	1621	237.64	19
HESX1	homo_sapiens	TTTAATTTTG	-1	867	877	67	77	8.76	0.000419617	1558	237.53	24
VSX1	homo_sapiens	TTAAATAA	1	872	880	72	80	8.84	0.00038147	1563	237.15	24
POU3F1	homo_sapiens	AAAATTAAATAA	1	868	880	68	80	10.62	8.39e-05	1559	236.98	23
EGR1	homo_sapiens	CCCCCTCCCTCTCT	-1	894	908	94	108	14.92	4.3e-06	1585	235.56	19
HOXB13	homo_sapiens	TAAATAACAC	1	873	883	73	83	6.02	0.000819206	1564	235.37	24
VSX1	homo_sapiens	TAAATAAC	1	873	881	73	81	7.77	0.000762939	1564	234.96	24
EGR1	homo_sapiens	TCCCCACCTCCTCC	-1	966	980	166	180	17.45	2e-07	1678	234.64	15
GSX1	homo_sapiens	GTTATTTAAT	-1	871	881	71	81	9.18	0.000197411	1562	234.6	23
GSX1	homo_sapiens	TTTAATTTTG	-1	867	877	67	77	9	0.000247955	1558	234.42	23
MZF1(VAR.2)	homo_sapiens	GGAGGGGGAG	1	900	910	100	110	14.39	9.53674e-07	1593	234.03	19
LBX2	homo_sapiens	GTTATTTAAT	-1	871	881	71	81	9.26	0.000270844	1562	233.94	24
LBX2	homo_sapiens	TTTAATTTTG	-1	867	877	67	77	9.21	0.00028038	1558	233.89	24
EGR1	homo_sapiens	CTGCCTCCCCCTCC	1	418	432	-382	-368	9.2	0.0001455	972	233.6	24
KLF5	homo_sapiens	CTCCCTCCTC	-1	907	917	107	117	8.06	0.000290871	1600	233.05	23
GSX1	homo_sapiens	TGTTATTTAA	-1	872	882	72	82	8.69	0.000343323	1563	232.42	23
TCF4	homo_sapiens	GACACCTGGG	-1	704	714	-96	-86	10	0.000155449	1272	231.47	23
ONECUT3	homo_sapiens	CAAAATTAAATAAC	1	867	881	67	81	9.13	5.87e-05	1558	231.37	23
NKX6-1	homo_sapiens	TTATTTAA	-1	872	880	72	80	10.07	0.000167847	1563	231.04	23
ISX	homo_sapiens	TTAATTTT	-1	868	876	68	76	9.64	0.00038147	1559	228.52	24
HOXA11	homo_sapiens	TGTTATTTAATT	-1	870	882	70	82	10.07	0.0001468	1561	228	23
POU6F2	homo_sapiens	ACAAAATTAA	1	866	876	66	76	9.66	0.000162125	1557	227.33	24
ISX	homo_sapiens	TTATTTAA	-1	872	880	72	80	8.38	0.000488281	1563	227.26	24
PAX3	homo_sapiens	TATTTAATTT	-1	869	879	69	79	9.92	5.62668e-05	1560	227.22	23
ONECUT3	homo_sapiens	ACAAAATTAAATAA	1	866	880	66	80	4.9	0.0002772	1557	227.14	23
HOXD8	homo_sapiens	TTATTTAATTTTGTTGT	-1	863	880	63	80	8.86	0.0001986	1539	226.73	20
ZNF263	homo_sapiens	GAGACTGAAACAGGGAGAAGA	1	936	957	136	157	10.46	5.27e-05	1638	225.78	20
HOXC9	homo_sapiens	AAAATTAAATAAC	1	868	881	68	81	10.19	9.58e-05	1559	225.74	23
GFI1	homo_sapiens	TAAATAACAC	1	873	883	73	83	9.98	0.000201225	1564	225.6	22
HOXD13	homo_sapiens	AAAATTAAAT	1	868	878	68	78	9.63	0.000179291	1559	225.57	24
ZNF263	homo_sapiens	GAGAGACTGAAACAGGGAGAA	1	934	955	134	155	9.72	7.34e-05	1636	225.04	20
ZNF263	homo_sapiens	AGAGACTGAAACAGGGAGAAG	1	935	956	135	156	9.65	7.62e-05	1637	224.97	20
PRDM1	homo_sapiens	GAGAAGAGAGACTGA	1	929	944	129	144	14.16	7.8e-06	1622	224.85	20
HOXA10	homo_sapiens	TGTTATTTAAT	-1	871	882	71	82	9.73	0.000195026	1562	224.22	23
SPIC	homo_sapiens	AACAAAATTAAATA	1	865	879	65	79	9.44	0.0001441	1556	224	22
ARID5A	homo_sapiens	GTGTTATTTAATTT	-1	869	883	69	83	9.05	0.0002661	1560	223.77	24
HOXA10	homo_sapiens	GTTATTTAATT	-1	870	881	70	81	8.53	0.000430584	1561	223.02	23
NKX6-2	homo_sapiens	TTATTTAA	-1	872	880	72	80	9.7	0.000167847	1563	222.63	23
MNX1	homo_sapiens	ATTAAATAAC	1	871	881	71	81	9.61	0.000235558	1562	222.43	22
NKX6-2	homo_sapiens	TTAATTTT	-1	868	876	68	76	9.07	0.000305176	1559	222	23
SP2	homo_sapiens	GTCCCTTCCTCCCTC	-1	910	925	110	125	4.27	0.0008053	1603	221.76	21
EN1	homo_sapiens	TTAATTTT	-1	868	876	68	76	9.37	0.000427246	1559	221.7	24
NFIL3	homo_sapiens	TTAAATAACAC	1	872	883	72	83	9.98	0.000106096	1563	220.56	22
KLF5	homo_sapiens	CCTCCTCCCC	-1	904	914	104	114	12.07	5.91278e-05	1597	220.23	22
HOXB2	homo_sapiens	TTTAATTTTG	-1	867	877	67	77	9.36	0.000254631	1558	219.02	22
HOXD8	homo_sapiens	TATTTAATTTTGTTGTT	-1	862	879	62	79	10.21	9.05e-05	1538	217.69	19
HOXB2	homo_sapiens	GTTATTTAAT	-1	871	881	71	81	7.72	0.000968933	1562	217.38	22
PRDM1	homo_sapiens	AAGAGAGAAGAGAGA	1	925	940	125	140	6.23	0.000362	1618	216.92	20
SP1	homo_sapiens	CCACCTCCTCC	-1	966	977	166	177	9.97	0.000136852	1678	216.46	16
ISL2	homo_sapiens	AAAATTAA	1	868	876	68	76	9.28	0.000259399	1559	215.96	24
PRDM1	homo_sapiens	GAGAGAAGAGAGACT	1	927	942	127	142	4.1	0.0007707	1620	214.79	20
HOXD9	homo_sapiens	ACAACAAAAT	1	863	873	63	73	11.67	3.52859e-05	1539	213.4	19
LHX9	homo_sapiens	TTAATTTT	-1	868	876	68	76	9.31	0.000305176	1559	213.28	23
ISX	homo_sapiens	AAAATTAA	1	868	876	68	76	9.06	0.000488281	1559	213.22	24
IRF1	homo_sapiens	TTTCAGTCTCTCTTCTCTCTT	-1	925	946	125	146	17.96	8e-07	1618	212.76	17
ZNF263	homo_sapiens	AGAGAGACTGAAACAGGGAGA	1	933	954	133	154	4.88	0.000655	1635	212.46	20
MEF2C	homo_sapiens	ACAACAAAATTAAAT	1	863	878	63	78	13.67	1.34e-05	1539	212.2	19
DBP	homo_sapiens	AATTAAATAACA	1	870	882	70	82	9.75	0.0001109	1561	212.12	22
VSX2	homo_sapiens	AAAATTAA	1	868	876	68	76	8.89	0.000274658	1559	209.62	23
VSX2	homo_sapiens	TTAAATAA	1	872	880	72	80	8.58	0.000350952	1563	209.31	23
SP3	homo_sapiens	CCCCCTCCCTC	-1	897	908	97	108	11.83	4.1008e-05	1590	209.22	20
SP1	homo_sapiens	CCTCCTCCTCT	-1	963	974	163	174	14.29	9.05991e-06	1675	207.98	16
IRF7	homo_sapiens	AACAAAATTAAATA	1	865	879	65	79	9.6	4.36e-05	1556	206.13	24
FIGLA	homo_sapiens	GACACCTGGG	-1	704	714	-96	-86	8.84	0.000371933	1272	204.88	23
SP1	homo_sapiens	TCCCCACCTCC	-1	969	980	169	180	15.06	3.8147e-06	1681	204.64	16
IRF7	homo_sapiens	ACAAAATTAAATAA	1	866	880	66	80	7.49	9.51e-05	1557	204.02	24
SP2	homo_sapiens	CCTCCTCCTCTCCTG	-1	959	974	159	174	12.65	2.58e-05	1671	203.89	18
RREB1	homo_sapiens	CCCAACAACAAAATTAAATA	1	859	879	59	79	3.39	0.0006318	1535	203.15	22
ZNF263	homo_sapiens	AAGAGAGACTGAAACAGGGAG	1	932	953	132	153	7.86	0.0001849	1634	201.93	19
SP1	homo_sapiens	TCCCTTCCTCC	-1	913	924	113	124	10.29	0.000118256	1606	201.91	19
CEBPE	homo_sapiens	ATTAAATAAC	1	871	881	71	81	9.11	0.000253677	1562	201.48	22
GBX2	homo_sapiens	TTTAATTTTG	-1	867	877	67	77	7.95	0.000501633	1558	199.79	24
FOXP1	homo_sapiens	CAAAATTAAATAACA	1	867	882	67	82	8.04	0.0002094	1558	199.51	24
FOXD2	homo_sapiens	TTAAATA	1	872	879	72	79	8.79	0.000427246	1563	198.22	22
MZF1	homo_sapiens	AGGGGA	1	465	471	-335	-329	10.35	0.000244141	1019	197.81	20
MEOX2	homo_sapiens	TTTAATTTTG	-1	867	877	67	77	8.93	0.000321388	1558	197.19	20
MEOX2	homo_sapiens	GTTATTTAAT	-1	871	881	71	81	8.17	0.000612259	1562	196.43	20
MSX3	homo_sapiens	TTAATTTT	-1	868	876	68	76	8.32	0.000488281	1559	196	24
ONECUT2	homo_sapiens	CAAAATTAAATAAC	1	867	881	67	81	7.63	0.0001526	1558	195.61	23
FOXP1	homo_sapiens	AATTAAATAACACCA	1	870	885	70	85	3.59	0.0008622	1561	195.06	24
SOX10	homo_sapiens	TTTTGT	-1	866	872	66	72	10.15	0.000244141	1557	194.74	21
PITX3	homo_sapiens	TTTAATTTT	-1	868	877	68	77	8.99	0.00030899	1559	194.71	22
NFKB2	homo_sapiens	CGGGGGATCCCCT	-1	465	478	-335	-322	15.16	4.1e-06	1019	194.28	17
PRDM1	homo_sapiens	GAGAGGAGAGAGGGA	1	888	903	88	103	12.87	1.75e-05	1579	193.91	22
GATA4	homo_sapiens	CCCTCTCTCCT	-1	891	902	91	102	7.73	0.00024128	1582	193.81	19
ONECUT2	homo_sapiens	ACAAAATTAAATAA	1	866	880	66	80	5.68	0.0003068	1557	193.66	23
HOXC10	homo_sapiens	GTTATTTAAT	-1	871	881	71	81	8.74	0.000314713	1562	193.37	22
PRDM1	homo_sapiens	GGGAGAGGAGAGAGG	1	886	901	86	101	6.58	0.0003178	1577	193.25	23
PRDM1	homo_sapiens	CAAGAGAGAAGAGAG	1	924	939	124	139	4.36	0.0007059	1617	193.23	19
NOBOX	homo_sapiens	TAATTTTG	-1	867	875	67	75	8.03	0.000610352	1558	192.31	20
PAX4	homo_sapiens	TTAATTTT	-1	868	876	68	76	8.65	0.000442505	1559	191.87	22
GSC	homo_sapiens	TTTAATTTTG	-1	867	877	67	77	8.27	0.000561714	1558	191.86	19
ALX1	homo_sapiens	TTATTTAATTTTGTTGT	-1	863	880	63	80	9.01	0.0001688	1539	191.48	18
ZNF740	homo_sapiens	CTCCCCCTCC	-1	900	910	100	110	8.75	0.00022316	1593	190.62	21
NFKB1	homo_sapiens	AGGGGATCCCCCG	1	465	478	-335	-322	16.92	7e-07	1019	190.29	17
SP1	homo_sapiens	CCTCCTCTCCT	-1	960	971	160	171	0.58	0.000907898	1672	189.49	16
POU3F2	homo_sapiens	AAAATTAAATAA	1	868	880	68	80	8.76	0.0001753	1559	189.2	22
HOXB3	homo_sapiens	TTTAATTTTG	-1	867	877	67	77	8.28	0.000736237	1558	188.99	20
HOXB3	homo_sapiens	GTTATTTAAT	-1	871	881	71	81	8.27	0.000740051	1562	188.98	20
ZNF740	homo_sapiens	CCCTCCCTCT	-1	896	906	96	106	5.73	0.000908852	1589	188.86	21
SP8	homo_sapiens	CCTCCCCCTCCC	-1	899	911	99	111	6.39	0.0007926	1592	188.64	20
ZNF740	homo_sapiens	TCCTCCCCCT	-1	902	912	102	112	7.67	0.000375748	1595	187.59	21
ZNF740	homo_sapiens	CCTCCCCCTC	-1	901	911	101	111	10.64	8.01086e-05	1594	186.52	20
CEBPE	homo_sapiens	GTTATTTAAT	-1	871	881	71	81	8.42	0.000331879	1562	186.14	22
NFKB2	homo_sapiens	AGGGGATCCCCCG	1	465	478	-335	-322	15.26	3.9e-06	1019	186.02	18
POU1F1	homo_sapiens	CAAAATTAAATAAC	1	867	881	67	81	6.78	0.0003248	1558	185.93	22
SP2	homo_sapiens	CCTCCTCTCCTGCCT	-1	956	971	156	171	8.26	0.0002355	1668	184.36	18
SRY	homo_sapiens	TTATTTAAT	-1	871	880	71	80	9.05	0.000366211	1562	184.25	20
NFKB2	homo_sapiens	GGGGGATCCCCTA	-1	464	477	-336	-323	4.73	0.0002635	1018	183.85	17
POU6F2	homo_sapiens	ATTTAATTTT	-1	868	878	68	78	8.13	0.000378609	1559	183.59	23
RREB1	homo_sapiens	CAACAACAAAATTAAATAAC	1	861	881	61	81	3.13	0.0006966	1537	183.03	21
CEBPB	homo_sapiens	ATTAAATAAC	1	871	881	71	81	8.25	0.000294685	1562	182.6	22
POU6F2	homo_sapiens	TGTTATTTAA	-1	872	882	72	82	6.59	0.000752449	1563	182.05	23
ZNF740	homo_sapiens	CTCCTCCCCC	-1	903	913	103	113	7.1	0.000494957	1596	181.74	21
GSC2	homo_sapiens	TTTAATTTTG	-1	867	877	67	77	8.28	0.000516891	1558	181.47	18
KLF4	homo_sapiens	AGGGAGGGGG	1	898	908	98	108	11.03	7.24792e-05	1591	180.57	19
GATA4	homo_sapiens	GTCTCTCTTCT	-1	930	941	130	141	2.72	0.000626326	1623	180.49	21
POU3F3	homo_sapiens	CAAAATTAAATAA	1	867	880	67	80	6.89	0.0004597	1558	180.18	19
SP1	homo_sapiens	CCTCCTCCCCG	1	384	395	-416	-405	5.93	0.000412226	908	179.88	20
FOXD3	homo_sapiens	TAATTTTGTTGT	-1	863	875	63	75	10.45	9.96e-05	1539	178.56	16
SRY	homo_sapiens	AAAATTAAA	1	868	877	68	77	8.85	0.000415802	1559	178.54	20
TBX2	homo_sapiens	GTGGTGTTATT	-1	875	886	75	86	10.16	0.000141859	1566	178.34	18
POU3F4	homo_sapiens	TATTTAATT	-1	870	879	70	79	7.81	0.000278473	1561	178.25	23
MECOM	homo_sapiens	AAAATTAAATAACA	1	868	882	68	82	8.29	0.0001096	1559	178.06	23
NFKB2	homo_sapiens	TAGGGGATCCCCC	1	464	477	-336	-323	6.9	0.0001355	1018	177.66	18
GATA4	homo_sapiens	TCTTCTCTCTT	-1	925	936	125	136	14.96	5.96046e-06	1618	177.54	19
NFKB1	homo_sapiens	CGGGGGATCCCCT	-1	465	478	-335	-322	15.98	1.4e-06	1019	176.32	16
FOXQ1	homo_sapiens	TGTTATTTAAT	-1	871	882	71	82	7.89	0.000336647	1562	175.08	21
ZNF740	homo_sapiens	CCCCTCCCTC	-1	897	907	97	107	10.07	0.000112534	1590	175.03	19
NFKB1	homo_sapiens	TAGGGGATCCCCC	1	464	477	-336	-323	1.04	0.0001269	1018	174.41	17
FOXJ3	homo_sapiens	ACAACAAAATTAAATAA	1	863	880	63	80	7.64	0.0003421	1539	174.02	18
SP1	homo_sapiens	GCTCCTCCTCC	1	381	392	-419	-408	9.25	0.00017786	905	173.76	19
POU1F1	homo_sapiens	GTTATTTAATTTTG	-1	867	881	67	81	7.6	0.0002246	1558	173.74	23
ZNF740	homo_sapiens	CCCCCTCCCT	-1	898	908	98	108	9.25	0.000165939	1591	173.58	19
ZNF740	homo_sapiens	TCCCCCTCCC	-1	899	909	99	109	8.05	0.000313759	1592	173.39	19
FOXB1	homo_sapiens	TATTTAATTTT	-1	868	879	68	79	8.07	0.000334978	1559	173.05	22
TBP	homo_sapiens	AATTAAATAACACCA	1	870	885	70	85	8.38	0.0004402	1561	173.02	19
PPARG::RXRA	homo_sapiens	GAGGGGGAGGAGGGA	1	901	916	101	116	10.98	6.09e-05	1594	172.31	18
KLF16	homo_sapiens	CCCCCTCCCTC	-1	897	908	97	108	10.16	9.82285e-05	1590	171.81	19
SOX17	homo_sapiens	AATTTTGTT	-1	865	874	65	74	8.48	0.000476837	1556	171.71	20
POU5F1B	homo_sapiens	AAATTAAAT	1	869	878	69	78	8.01	0.000473022	1560	170.93	21
SP2	homo_sapiens	CTCCTGCCTCTTCTC	-1	950	965	150	165	13.52	1.54e-05	1662	170.86	16
ZNF263	homo_sapiens	GAGAGAGGGGCGGGGAGGAGG	-1	384	405	-416	-395	3.88	0.0009648	908	170.73	18
SP8	homo_sapiens	CCTCCTCCCCCT	-1	902	914	102	114	11.25	5.85e-05	1595	169.57	18
CEBPD	homo_sapiens	ATTAAATAAC	1	871	881	71	81	7.62	0.000315666	1562	168.54	22
HOXB5	homo_sapiens	TATTTAATTTTGTTGT	-1	863	879	63	79	8.16	0.0003202	1539	168.37	17
EGR4	homo_sapiens	CCCCTCCCTCTCTCCT	-1	891	907	91	107	7.97	0.0002582	1582	168.33	19
EOMES	homo_sapiens	GTGGTGTTATTTA	-1	873	886	73	86	9.65	0.0001532	1564	167.46	18
EGR4	homo_sapiens	TCCCTCCTCCCCCTCC	-1	900	916	100	116	7.04	0.0004029	1593	167.37	20
MGA	homo_sapiens	TGGTGTTA	-1	877	885	77	85	10.2	0.000137329	1568	167.08	17
SP3	homo_sapiens	CCTCCTCCCCC	-1	903	914	103	114	9.92	0.000152826	1596	166.58	18
HNF1B	homo_sapiens	GTTATTTAATTTT	-1	868	881	68	81	7.4	0.000186	1559	165.93	23
KLF1	homo_sapiens	TCCCCCTCCCT	-1	898	909	98	109	10.24	0.000102282	1591	165.66	20
IRF1	homo_sapiens	CTCTTCTCCCTGTTTCAGTCT	-1	937	958	137	158	14.72	4.4e-06	1639	164.6	15
KLF16	homo_sapiens	CCTCCTCCCCC	-1	903	914	103	114	9.87	0.00011301	1596	164.49	19
TBX5	homo_sapiens	TGGTGTTA	-1	877	885	77	85	10.01	0.00012207	1568	164.42	17
KLF5	homo_sapiens	CTTCCTCCCT	-1	911	921	111	121	10.16	0.000144005	1604	164.01	19
HOXC10	homo_sapiens	AAAATTAAAT	1	868	878	68	78	8.17	0.000418663	1559	163.96	20
HINFP	homo_sapiens	CATCCTCCGCAG	-1	673	685	-127	-115	8.61	0.0002254	1239	163.31	21
DBP	homo_sapiens	TGTTATTTAATT	-1	870	882	70	82	7.48	0.0002193	1561	163.08	22
NFKB1	homo_sapiens	GGGGGATCCCCTA	-1	464	477	-336	-323	2.42	9.04e-05	1018	162.76	16
SP8	homo_sapiens	CTCCCTCCTCCC	-1	905	917	105	117	6.04	0.0009344	1598	162.53	18
POU2F1	homo_sapiens	CAAAATTAAATA	1	867	879	67	79	6.83	0.0006357	1558	162.38	19
CEBPB	homo_sapiens	GTTATTTAAT	-1	871	881	71	81	7.33	0.00036335	1562	162.34	22
EGR1	homo_sapiens	TTCCATCCTCCGCA	-1	674	688	-126	-112	10.42	8.1e-05	1240	161.74	17
HOXD11	homo_sapiens	GTTATTTAAT	-1	871	881	71	81	7.3	0.000457764	1562	161.68	22
EGR4	homo_sapiens	CTCCTCCCCCTCCCTC	-1	897	913	97	113	10.63	6.76e-05	1590	161.46	19
MEOX1	homo_sapiens	CAAAATTAAA	1	867	877	67	77	7.78	0.000745773	1558	161.21	18
CDX1	homo_sapiens	GTTATTTAA	-1	872	881	72	81	8.18	0.000518799	1563	161.18	19
GATA4	homo_sapiens	TTCTCTCTTGT	-1	923	934	123	134	2.54	0.0006423	1616	160.89	17
PPARG::RXRA	homo_sapiens	GGGGAGGAGGGAGGA	1	904	919	104	119	8.19	0.0003377	1597	160.88	17
EGR1	homo_sapiens	CGGCCACCCCCGCC	1	715	729	-85	-71	9.48	0.0001295	1283	160.88	17
TBX4	homo_sapiens	TGGTGTTA	-1	877	885	77	85	9.79	0.000213623	1568	159.31	17
EGR4	homo_sapiens	CCTCCCCCTCCCTCTC	-1	895	911	95	111	6.58	0.0004954	1588	158.81	19
MSX1	homo_sapiens	TTAATTTT	-1	868	876	68	76	8.16	0.000534058	1559	158.61	19
ZNF263	homo_sapiens	GGGAGAGAGGGGCGGGGAGGA	-1	386	407	-414	-393	4.36	0.0008021	911	158.3	16
VENTX	homo_sapiens	CAAAATTAA	1	867	876	67	76	6.54	0.000907898	1558	157.35	15
SP3	homo_sapiens	TCCCCACCTCC	-1	969	980	169	180	11.63	4.69685e-05	1681	157.12	16
SP3	homo_sapiens	CCACCTCCTCC	-1	966	977	166	177	8.81	0.000302553	1678	157.05	16
MIX-A	homo_sapiens	AATTAAATAAC	1	870	881	70	81	6.71	0.000412941	1561	156.87	23
EGR4	homo_sapiens	TCCTCCCCCTCCCTCT	-1	896	912	96	112	5.35	0.000854	1589	156.57	19
SP2	homo_sapiens	GCTCCTCCTCCCCGC	1	381	396	-419	-404	7.55	0.0003047	905	155.44	21
HNF1B	homo_sapiens	GGTGTTATTTAAT	-1	871	884	71	84	3.29	0.0009189	1562	155.4	23
GBX1	homo_sapiens	CAAAATTAAA	1	867	877	67	77	6.74	0.000630379	1558	155.15	19
GBX1	homo_sapiens	ATTAAATAAC	1	871	881	71	81	6.35	0.00074482	1562	154.76	19
STAT1::STAT2	homo_sapiens	TCAGTCTCTCTTCTC	-1	929	944	129	144	13.43	8e-06	1622	154.45	17
SP3	homo_sapiens	CTCCCTCCTCC	-1	906	917	106	117	9.23	0.000234842	1599	154.04	17
NKX2-5	homo_sapiens	TTAAGCG	1	650	657	-150	-143	8.99	0.000244141	1212	154.03	17
ZNF263	homo_sapiens	GAGGGAGAGAGGGGCGGGGAG	-1	388	409	-412	-391	7.13	0.0002568	913	153.85	16
MIX-A	homo_sapiens	ACAAAATTAAA	1	866	877	66	77	3.56	0.000880003	1557	153.72	23
USF1	homo_sapiens	CCCAGGTGTCC	1	704	715	-96	-85	6.53	0.000410318	1272	153.43	23
NFAT5	homo_sapiens	TGTTTCCATC	-1	681	691	-119	-109	13.23	1.43051e-05	1247	153.14	14
ISL2	homo_sapiens	TTATTTAA	-1	872	880	72	80	8	0.000671387	1563	152.84	18
ISL2	homo_sapiens	TTAATTTT	-1	868	876	68	76	7.47	0.000900269	1559	152.31	18
SP1	homo_sapiens	GCTCCACCTTA	1	642	653	-158	-147	5.92	0.000413179	1204	152.3	23
SP8	homo_sapiens	CCCCCTCCCTCT	-1	896	908	96	108	10.32	0.0001037	1589	151.97	16
POU4F1	homo_sapiens	GTTATTTAATTTTG	-1	867	881	67	81	6.13	0.0007222	1558	151.75	18
ZNF263	homo_sapiens	GAAACAGGGAGAAGAGGCAGG	1	942	963	142	163	6.68	0.0003143	1654	151.71	13
KLF16	homo_sapiens	CTCCCTCCTCC	-1	906	917	106	117	7.85	0.00029707	1599	151.61	18
TBP	homo_sapiens	TTATTTAATTTTGTT	-1	865	880	65	80	8.19	0.0004899	1556	150.03	17
NOBOX	homo_sapiens	TAAATAAC	1	873	881	73	81	7.95	0.00062561	1564	149.72	18
ALX4	homo_sapiens	TTATTTAATTTTGTTGT	-1	863	880	63	80	7.38	0.000355	1539	147.82	16
POU4F3	homo_sapiens	GTTATTTAATTTTGTT	-1	865	881	65	81	6.35	0.0005743	1556	147.26	18
LHX2	homo_sapiens	CAAAATTAAA	1	867	877	67	77	7.42	0.000775337	1558	146.52	16
ETV6	homo_sapiens	GGAGGAAGGG	1	913	923	113	123	10.66	0.000101089	1606	146.42	16
KLF5	homo_sapiens	TCCCCACCTC	-1	970	980	170	180	11.36	7.9155e-05	1682	146.04	15
DMBX1	homo_sapiens	ACAACAAAATTAAATAA	1	863	880	63	80	8.64	0.0002332	1539	145.99	16
KLF5	homo_sapiens	TCCCCGCCCC	-1	520	530	-280	-270	14.51	6.67572e-06	1077	145.45	12
NFATC3	homo_sapiens	TGTTTCCATC	-1	681	691	-119	-109	14.41	9.53674e-07	1247	144.32	13
CEBPD	homo_sapiens	GTTATTTAAT	-1	871	881	71	81	6.45	0.000441551	1562	142.95	22
EGR4	homo_sapiens	CTCCCTCCTCCCCCTC	-1	901	917	101	117	5.69	0.0007424	1594	141.75	17
LIN54	homo_sapiens	ATTTAATTT	-1	869	878	69	78	6.1	0.000717163	1560	141.56	24
NFATC1	homo_sapiens	TGTTTCCATC	-1	681	691	-119	-109	14	9.53674e-07	1247	141.11	13
PRDM1	homo_sapiens	AGAGAGGGAGGGGGA	1	894	909	94	109	9.49	9.45e-05	1585	141.01	19
ELK4	homo_sapiens	TCCCTTCCTCC	-1	913	924	113	124	10.49	0.000114441	1606	140.98	16
E2F4	homo_sapiens	GGGCGGGGAAG	1	521	532	-279	-268	12.97	3.19481e-05	1078	140.4	16
HOXA2	homo_sapiens	TTTAATTTTG	-1	867	877	67	77	8.14	0.000750542	1558	139.74	15
MEF2C	homo_sapiens	AAAATTAAATAACAC	1	868	883	68	83	6.26	0.0004764	1559	137.87	21
KLF4	homo_sapiens	GGGGCGGGGA	1	520	530	-280	-270	11.72	4.673e-05	1077	137.77	14
ZNF263	homo_sapiens	GGGAGAGCACGAAGCTGGAGG	1	976	997	176	197	11.34	3.26e-05	1688	137.17	14
OTX1	homo_sapiens	TTAAGCGC	1	650	658	-150	-142	8.04	0.000701904	1212	136.85	17
SP1	homo_sapiens	TCCCCGCCCCA	-1	519	530	-281	-270	14.15	9.77516e-06	1076	136.16	13
PPARG::RXRA	homo_sapiens	GGAGAGGAGAGAGGG	1	887	902	87	102	7.48	0.0005123	1578	135.37	17
HOXC11	homo_sapiens	TGTTATTTAAT	-1	871	882	71	82	6.55	0.000544548	1562	135.11	20
KLF5	homo_sapiens	GCTCCACCTT	1	642	652	-158	-148	5.51	0.000497818	1204	135.1	23
ZNF263	homo_sapiens	GGAGGAGGAGCCGGGAGGGCA	-1	371	392	-429	-408	7.7	0.0001978	895	134.65	17
KLF16	homo_sapiens	CCACCTCCTCC	-1	966	977	166	177	6.52	0.000516653	1678	134.28	16
TBR1	homo_sapiens	TGGTGTTATT	-1	875	885	75	85	8.67	0.000249863	1566	133.33	16
NR2C2	homo_sapiens	AGAGAGGGAGGGGGA	1	894	909	94	109	7.24	0.0001849	1585	133.09	21
POU5F1::SOX2	homo_sapiens	TGGTGTTATTTAATT	-1	870	885	70	85	6.96	0.0003393	1561	132.96	18
SP8	homo_sapiens	CCACCTCCTCCT	-1	965	977	165	177	8.95	0.0002286	1677	132.94	16
SP3	homo_sapiens	TCCCCGCCCCA	-1	519	530	-281	-270	11.45	5.36442e-05	1076	132.82	13
ZNF263	homo_sapiens	CGGGGAGGAGGAGCCGGGAGG	-1	374	395	-426	-405	5.52	0.000509	898	132.47	17
TBX1	homo_sapiens	TGGTGTTA	-1	877	885	77	85	8.29	0.000259399	1568	132.2	17
GABPA	homo_sapiens	GAGGAAGGGAC	1	914	925	114	125	9.33	0.000161171	1607	131.73	18
STAT1::STAT2	homo_sapiens	CCTGTTTCAGTCTCT	-1	935	950	135	150	10.76	3.65e-05	1637	131.34	13
SNAI2	homo_sapiens	CCCAGGTGT	1	704	713	-96	-87	7.26	0.000926971	1272	131.33	18
HOXA9	homo_sapiens	AAAATTAAATA	1	868	879	68	79	5.68	0.000639439	1559	131.3	19
NR2C2	homo_sapiens	GAGGGGGAGGAGGGA	1	901	916	101	116	7.51	0.000164	1594	131	22
PPARG::RXRA	homo_sapiens	CAGGGAGAAGAGGCA	1	946	961	146	161	12.22	2.4e-05	1658	130.88	13
KLF16	homo_sapiens	TCCCCACCTCC	-1	969	980	169	180	10.36	8.84533e-05	1681	129.81	15
HOXA9	homo_sapiens	AAATTAAATAA	1	869	880	69	80	4.67	0.00092411	1560	128.42	19
SP2	homo_sapiens	TCCCCGCCCCAGGGC	-1	515	530	-285	-270	11.51	5.35e-05	1072	128.39	13
ARX	homo_sapiens	ACAACAAAATTAAATAA	1	863	880	63	80	5.88	0.0005407	1539	128.32	12
LIN54	homo_sapiens	AATTAAATA	1	870	879	70	79	5.57	0.000724792	1561	128.21	24
SP1	homo_sapiens	TCCCCGCCCCT	1	389	400	-411	-400	10.2	0.000121593	914	128.13	16
NR2C2	homo_sapiens	GGAGGGGGAGGAGGG	1	900	915	100	115	3.94	0.0006197	1593	128.01	22
FOXJ2	homo_sapiens	AACAACAA	1	862	870	62	70	10.39	0.000152588	1538	127.87	12
SP8	homo_sapiens	TCCCCACCTCCT	-1	968	980	168	180	9.63	0.0001564	1680	127.49	15
PPARG::RXRA	homo_sapiens	AGAGGAGAGAGGGAG	1	889	904	89	104	9.87	0.000121	1580	127.43	16
PAX2	homo_sapiens	TGTTATTT	-1	874	882	74	82	8.08	0.000595093	1565	127.28	15
HOXA13	homo_sapiens	AAAATTAAAT	1	868	878	68	78	6.99	0.000727654	1559	126.8	17
E2F6	homo_sapiens	GAGGGGGAGGA	1	901	912	101	112	2.8	0.000638962	1594	126.68	19
NR2C2	homo_sapiens	AGAGGAGAGAGGGAG	1	889	904	89	104	9.98	5.74e-05	1580	126.66	19
HNF1B	homo_sapiens	AAAATTAAATAAC	1	868	881	68	81	4.93	0.0004965	1559	126.23	21
MZF1(VAR.2)	homo_sapiens	GGAGGAGGGA	1	906	916	106	116	8.6	0.00045681	1599	125.99	15
MZF1(VAR.2)	homo_sapiens	GGAGGGAGGA	1	909	919	109	119	8.6	0.00045681	1602	125.67	15
SP2	homo_sapiens	TCCCCGCCCCTCTCT	1	389	404	-411	-396	9.31	0.0001584	914	125.64	14
TBX20	homo_sapiens	GTGGTGTTATT	-1	875	886	75	86	7.67	0.000279188	1566	125.4	16
IRF2	homo_sapiens	GAGAAGAGAGACTGAAAC	1	929	947	129	147	10.17	3.55e-05	1622	125.14	17
SP3	homo_sapiens	CCTCCTCCTCT	-1	963	974	163	174	7.63	0.000594139	1675	124.89	15
POU5F1::SOX2	homo_sapiens	TTTAATTTTGTTGTT	-1	862	877	62	77	7.26	0.0002965	1538	124.67	16
NFE2L2	homo_sapiens	CAAAATTAAATAACA	1	867	882	67	82	5.7	0.0003657	1558	124.42	22
MZF1	homo_sapiens	TGGGGA	1	974	980	174	180	11.27	0.000244141	1686	123.68	12
THAP1	homo_sapiens	CCTCCCTCT	-1	896	905	96	105	8.51	0.000377655	1589	122.87	15
PAX3	homo_sapiens	AAATTAAATA	1	869	879	69	79	4.79	0.000389099	1560	122.79	23
PPARG::RXRA	homo_sapiens	AGAGAGGGAGGGGGA	1	894	909	94	109	6.45	0.0008757	1585	122.79	16
EGR1	homo_sapiens	CCCCCTTCCCCGCC	-1	522	536	-278	-264	4.71	0.0007575	1079	122.3	14
SP2	homo_sapiens	GCTCCACCTTAAGCG	1	642	657	-158	-143	4.81	0.0006985	1204	121.52	23
NR2C2	homo_sapiens	AGGGGGAGGAGGGAG	1	902	917	102	117	7.33	0.0001776	1595	121.16	20
NR4A2	homo_sapiens	GAGATCAC	1	839	847	39	47	11.03	7.62939e-05	1515	120.99	11
MZF1	homo_sapiens	GGGGGA	1	579	585	-221	-215	10.07	0.000244141	1138	119.64	12
HOXD9	homo_sapiens	TTATTTAATT	-1	870	880	70	80	7.48	0.000819206	1561	119.39	14
HOXA13	homo_sapiens	AAATTAAATA	1	869	879	69	79	6.29	0.000969887	1560	119.07	16
ZNF263	homo_sapiens	GGAGGAGGGGGAGGAGGTGAA	-1	215	236	-585	-564	16.11	5e-07	617	118.37	10
ETV3	homo_sapiens	ACCTTAAGCG	1	647	657	-153	-143	6.86	0.000743866	1209	118.24	17
NR4A2	homo_sapiens	AATAACAC	1	875	883	75	83	8.06	0.000610352	1566	118.22	14
EWSR1-FLI1	homo_sapiens	GGGGAGGAGGGAGGAAGG	1	904	922	104	122	9.26	1e-06	1597	118.04	18
KLF5	homo_sapiens	CCTCCTCCCC	1	384	394	-416	-406	5.04	0.00053215	908	118.03	20
CEBPG	homo_sapiens	ATTAAATAAC	1	871	881	71	81	5.32	0.00043869	1562	117.99	22
ZNF263	homo_sapiens	GAGTGAGGAGGAGGGGGAGGA	-1	221	242	-579	-558	13.17	9.7e-06	692	117.63	10
HOXD3	homo_sapiens	ACAACAAAATTAAATA	1	863	879	63	79	6.62	0.0008454	1539	117.62	10
HOXD13	homo_sapiens	TTATTTAATT	-1	870	880	70	80	6.14	0.000750542	1561	117.37	18
NR2C2	homo_sapiens	GGGGAGGAGGGAGGA	1	904	919	104	119	4.14	0.0005797	1597	117.24	20
ZNF740	homo_sapiens	CTCCCTCCTC	-1	907	917	107	117	6.71	0.000593185	1600	117.12	16
KLF5	homo_sapiens	CCTCCTCCTC	-1	964	974	164	174	7.95	0.000295639	1676	117.08	16
FOXJ3	homo_sapiens	AGCCCAACAACAAAATT	1	857	874	57	74	5.76	0.0007324	1533	116.96	10
KLF1	homo_sapiens	AGCTCCACCTT	1	641	652	-159	-148	5.79	0.000500441	1203	116.59	19
ZNF263	homo_sapiens	AGAGGAGGAGGGGGAGGGAGA	-1	143	164	-657	-636	17.04	1e-07	484	115.99	10
PRDM1	homo_sapiens	GACAAGAGAGAAGAG	1	922	937	122	137	8.86	0.0001253	1615	115.79	16
E2F6	homo_sapiens	AGGCAGGAGAG	1	956	967	156	167	8.74	0.000178099	1668	115.56	18
TEAD1	homo_sapiens	TAAATAACAC	1	873	883	73	83	7.56	0.00080204	1564	115.37	14
ZNF263	homo_sapiens	GGAGGGGGAGGAGGTGAAGGA	-1	212	233	-588	-567	8.39	0.0001441	614	114.99	10
DUXA	homo_sapiens	ACAACAAAATTAA	1	863	876	63	76	6.97	0.000517	1539	114.62	14
E2F6	homo_sapiens	AAGAGGCAGGA	1	953	964	153	164	7.76	0.000221968	1665	114.58	18
TBX21	homo_sapiens	GTGGTGTTAT	-1	876	886	76	86	7.09	0.000375748	1567	114.21	16
TBX15	homo_sapiens	TGGTGTTA	-1	877	885	77	85	6.42	0.000427246	1568	114.19	17
E2F6	homo_sapiens	GGGAGGCAGAG	-1	416	427	-384	-373	3.44	0.000563383	970	114.16	24
EWSR1-FLI1	homo_sapiens	GGGAGGAGGGAGGAAGGG	1	905	923	105	123	4.6	2.5e-06	1598	113.38	18
NKX2-5(VAR.2)	homo_sapiens	CTCCTCTCCTG	-1	959	970	159	170	8.29	0.000305891	1671	112.04	14
TEF	homo_sapiens	TGTTATTTAATT	-1	870	882	70	82	5.28	0.0004357	1561	111.67	21
HMX3	homo_sapiens	ACAACAAAATTAAATAA	1	863	880	63	80	7.26	0.0003787	1539	111.65	13
ISL2	homo_sapiens	GCGCTTAA	-1	650	658	-150	-142	7.47	0.000900269	1212	111.61	14
SPZ1	homo_sapiens	GGGGGAGGAGG	1	903	914	103	114	8.53	0.000368595	1596	110.84	14
RREB1	homo_sapiens	TCCCACCCCAAGCCAACCCG	1	801	821	1	21	4.79	0.0003754	1399	109.12	14
EGR1	homo_sapiens	CCTCCTCTCCTGCC	-1	957	971	157	171	10.67	7.06e-05	1669	108.91	12
SMAD2::SMAD3::SMAD4	homo_sapiens	CAGTCTCTCTTCT	-1	930	943	130	143	6.32	0.0005137	1623	108.53	12
KLF5	homo_sapiens	GCTCCTCCTC	1	381	391	-419	-409	3.93	0.000605583	905	106.9	19
TCF7L2	homo_sapiens	CAACAACAAAATTA	1	861	875	61	75	9.88	0.000118	1537	106.77	12
ZNF263	homo_sapiens	GGAGGAGGGGGAGGGAGAGAG	-1	140	161	-660	-639	15.36	1.5e-06	481	106.75	9
RREB1	homo_sapiens	CCTCCCTCCTCCCCCTCCCT	-1	898	918	98	118	9.92	4.15e-05	1591	106.58	14
MZF1	homo_sapiens	GGGGGA	1	903	909	103	109	10.07	0.000244141	1596	106.38	11
NFATC2	homo_sapiens	GTTTCCA	-1	683	690	-117	-110	11.1	6.10352e-05	1249	106.31	11
ZNF263	homo_sapiens	GAGAGAGGAAGGAATGAATGA	-1	126	147	-674	-653	8.03	0.0001721	301	105.84	13
HOXC9	homo_sapiens	GTTATTTAATTTT	-1	868	881	68	81	5.53	0.0006653	1559	105.57	18
MECOM	homo_sapiens	ACAACAAAATTAAA	1	863	877	63	77	5.96	0.0002888	1539	105.55	15
ZNF263	homo_sapiens	GGGAGAGGAGGAGGGGGAGGG	-1	146	167	-654	-633	10.61	4.85e-05	487	105.53	10
FOXQ1	homo_sapiens	TTAATTTTGTT	-1	865	876	65	76	5.76	0.000915527	1556	104.61	13
EGR4	homo_sapiens	TTCCTCCCTCCTCCCC	-1	904	920	104	120	6.94	0.0004229	1597	104.45	16
FOXA1	homo_sapiens	GTGTTATTTAATTTT	-1	868	883	68	83	4.51	0.0005046	1559	104.09	24
ZNF740	homo_sapiens	CTCCCCACCT	-1	971	981	171	181	6.41	0.000673294	1683	103.98	13
PPARG::RXRA	homo_sapiens	GGAGGGAGGAAGGGA	1	909	924	109	124	7.36	0.0005492	1602	103.71	13
SPIC	homo_sapiens	GAGAAGAGGCAGGA	1	950	964	150	164	11.67	4.1e-05	1662	103.6	11
TFAP2A(VAR.3)	homo_sapiens	AGCCGGGAGGGCA	-1	371	384	-429	-416	8.43	0.0001974	895	103.5	16
ZNF740	homo_sapiens	TCCCCACCTC	-1	970	980	170	180	5.86	0.000864029	1682	103.43	13
ZNF263	homo_sapiens	AGAGGAAGGAATGAATGAGAG	-1	123	144	-677	-656	11.26	3.42e-05	298	102.65	12
FOXK1	homo_sapiens	ACAACAAAATTAAATAA	1	863	880	63	80	4.93	0.0005807	1539	102.44	14
ZNF263	homo_sapiens	GAGGAAGGAATGAATGAGAGA	-1	122	143	-678	-657	8.87	0.0001117	297	102.33	12
PPARG::RXRA	homo_sapiens	AGGGAGGAAGGGACA	1	911	926	111	126	10.39	8.92e-05	1604	102.29	13
PLAG1	homo_sapiens	GGGCGCTTAAGGTG	-1	646	660	-154	-140	5.02	0.0004002	1208	101.63	20
HOXB13	homo_sapiens	ACAACAAAAT	1	863	873	63	73	7.61	0.000419617	1539	101.59	13
CEBPG	homo_sapiens	GTTATTTAAT	-1	871	881	71	81	4.56	0.00056839	1562	101.35	22
IRF1	homo_sapiens	GTGTTATTTAATTTTGTTGTT	-1	862	883	62	83	3.27	0.0004209	1538	101.3	16
HNF1A	homo_sapiens	AACAACAAAATTAAA	1	862	877	62	77	4.05	0.0007736	1538	100.93	9
ZNF740	homo_sapiens	GCCCCCCCTT	1	656	666	-144	-134	6.85	0.000545502	1218	100.89	13
PLAG1	homo_sapiens	GGCGCTTAAGGTGG	-1	645	659	-155	-141	3.95	0.0006044	1207	100.56	20
KLF5	homo_sapiens	TCTTCTCCCT	-1	947	957	147	157	9.9	0.000153542	1659	100.5	11
MSC	homo_sapiens	GACACCTGGG	-1	704	714	-96	-86	4.3	0.000815392	1272	100.38	23
RREB1	homo_sapiens	GCACATCCCACCCCAAGCCA	1	796	816	-4	16	6.68	0.0001692	1391	99.63	13
E2F6	homo_sapiens	AGGAGAGAGGG	1	891	902	91	102	2.99	0.000614405	1582	99.4	17
ZNF740	homo_sapiens	CTCTCCCCAC	-1	973	983	173	183	9.25	0.000165939	1685	98.44	12
MEF2A	homo_sapiens	AACAAAATTAAA	1	865	877	65	77	6.85	0.000102	1556	98.04	19
NR2C2	homo_sapiens	GGAGAGGAGAGAGGG	1	887	902	87	102	5.33	0.0003766	1578	98.02	17
ZNF263	homo_sapiens	GAAGGAGGAGGGGGAGGAGGG	-1	197	218	-603	-582	18.08	1e-07	595	97.99	9
NR1H3::RXRA	homo_sapiens	CAAAATTAAATAACACCAC	1	867	886	67	86	7.63	0.000338	1558	97.95	14
HINFP	homo_sapiens	CCACCTCCTCCT	-1	965	977	165	177	7.84	0.0003099	1677	97.65	15
SPZ1	homo_sapiens	ATGGAAACAGC	1	682	693	-118	-107	13.28	9.05991e-06	1248	97.52	9
RELA	homo_sapiens	GGGGATCCCC	1	466	476	-334	-324	5.29	0.000908852	1020	97.44	15
HOXD8	homo_sapiens	AACAACAAAATTAAATA	1	862	879	62	79	5.96	0.0008982	1538	97.23	9
IRF1	homo_sapiens	GGTGTTATTTAATTTTGTTGT	-1	863	884	63	84	2.71	0.0004975	1539	97.09	16
MNX1	homo_sapiens	AACAACAAAA	1	862	872	62	72	10.02	0.000169754	1538	96.91	10
EGR1	homo_sapiens	CTCCTGCCTCTTCT	-1	951	965	151	165	7.86	0.0002564	1663	96.85	14
MYB	homo_sapiens	GAAACAGCCT	1	685	695	-115	-105	9.16	0.000153542	1251	96.12	10
EGR1	homo_sapiens	CCCCAGCCTACGCA	1	325	339	-475	-461	7.1	0.0003411	846	96.09	14
TBX5	homo_sapiens	AAGTGTGT	1	49	57	-751	-743	9.94	0.00012207	114	95.41	10
TFAP2B(VAR.3)	homo_sapiens	TGCCCTCCCGGCT	1	371	384	-429	-416	8.03	0.0001914	895	94.95	15
NR2E3	homo_sapiens	CCAGCTT	-1	987	994	187	194	7.13	0.000366211	1699	94.95	13
HINFP	homo_sapiens	CCTCCTCCTCTC	-1	962	974	162	174	4.74	0.0009704	1674	94.55	15
FOXP3	homo_sapiens	AATAACA	1	875	882	75	82	7.91	0.000854492	1566	94.01	11
TFAP2A(VAR.3)	homo_sapiens	TGCCCTCCCGGCT	1	371	384	-429	-416	7.96	0.0002336	895	93.91	15
NKX2-5(VAR.2)	homo_sapiens	AAACACTCCTC	-1	820	831	20	31	10.6	0.000117064	1493	93.36	10
KLF16	homo_sapiens	TCCCCGCCCCA	-1	519	530	-281	-270	9.02	0.000172853	1076	93.31	12
TFAP2C(VAR.3)	homo_sapiens	AGCCGGGAGGGCA	-1	371	384	-429	-416	7.85	0.0002001	895	93.24	16
SP1	homo_sapiens	CCCCTTCCCCT	1	660	671	-140	-129	2.77	0.000687838	1223	93.2	20
TFAP2C(VAR.3)	homo_sapiens	TGCCCTCCCGGCT	1	371	384	-429	-416	7.87	0.0001988	895	92.96	16
MYOD1	homo_sapiens	GACACCTGGGGCC	-1	701	714	-99	-86	4.18	0.0003855	1269	92.21	23
ZNF263	homo_sapiens	GGAGGAGGGGGAGGAGGGAGA	-1	194	215	-606	-585	17.68	1e-07	589	92.07	8
JUND(VAR.2)	homo_sapiens	GCAGGTGATCTCATA	-1	836	851	36	51	13.16	1.82e-05	1512	91.19	8
SP2	homo_sapiens	TCTCTGCCTCCCCCT	1	415	430	-385	-370	3.66	0.0009408	969	90.85	19
KLF16	homo_sapiens	CCTCCTCCTCT	-1	963	974	163	174	5.04	0.000913858	1675	90.59	14
TCF7L2	homo_sapiens	AGAGAAGAGAGACT	1	928	942	128	142	7.86	0.0002645	1621	90.42	14
SPZ1	homo_sapiens	AGAGGAGGAGG	1	963	974	163	174	9.18	0.000237942	1675	90.19	11
PLAG1	homo_sapiens	GAGGGGGAGGAGGG	1	901	915	101	115	6.83	0.0001922	1594	90.01	15
NR2C2	homo_sapiens	GGAGGGAGGAAGGGA	1	909	924	109	124	5.82	0.000314	1602	89.53	16
FOXP1	homo_sapiens	AACAACAAAATTAAA	1	862	877	62	77	3.64	0.0008497	1538	89.44	10
TBX5	homo_sapiens	AGGTGGGG	1	971	979	171	179	8.85	0.00038147	1683	89.33	11
GBX1	homo_sapiens	TTTAATTTTG	-1	867	877	67	77	5.74	0.000997543	1558	88.77	11
IRF2	homo_sapiens	CAACAACAAAATTAAATA	1	861	879	61	79	8.45	8.74e-05	1537	88.31	12
SP1	homo_sapiens	CTCCTGCCTCT	-1	954	965	154	165	7.45	0.0002985	1666	88.28	15
ZNF263	homo_sapiens	GGAGGGGGAGGGAGAGAGGAA	-1	137	158	-663	-642	7.48	0.0002204	478	88.13	9
PLAG1	homo_sapiens	TGGGGCCACGCGGG	-1	727	741	-73	-59	3.21	0.0007876	1314	87.6	15
OTX1	homo_sapiens	TTAATTTT	-1	868	876	68	76	7.46	0.000823975	1559	87.44	11
ZNF740	homo_sapiens	TCCCCGCCCC	-1	520	530	-280	-270	6.48	0.000654221	1077	87.32	12
ZNF263	homo_sapiens	GAGGGAGAGGAGGAGGGGGAG	-1	148	169	-652	-631	7.4	0.0002286	489	87.31	9
RELA	homo_sapiens	GGGGGATCCC	-1	467	477	-333	-323	6.87	0.000494003	1021	87.07	14
E2F6	homo_sapiens	GCGAGGGAGAG	-1	400	411	-400	-389	7.74	0.000223398	952	87.06	10
ZNF263	homo_sapiens	GGGGGAGGAGGTGAAGGAGGA	-1	209	230	-591	-570	15.49	1.3e-06	611	86.83	7
TEAD1	homo_sapiens	TCCCTTCCTC	-1	914	924	114	124	9.07	0.000352859	1607	86.75	10
TFAP2B(VAR.2)	homo_sapiens	AGCCCCAGGCA	1	491	502	-309	-298	14.28	7.62939e-06	1047	86.64	8
ZNF263	homo_sapiens	GGAGCCCTGGGGCGGGGAAGG	1	512	533	-288	-267	7.62	0.0002057	1069	86.62	12
YY1	homo_sapiens	GAGGATGGAAAC	1	678	690	-122	-110	8.63	0.0001462	1244	86.19	15
ZNF263	homo_sapiens	GAGGGAGAGAGGAAGGAATGA	-1	130	151	-670	-649	8.69	0.0001221	305	86.02	11
JUN	homo_sapiens	CAGGTGATCTCAT	-1	837	850	37	50	12.68	2.2e-05	1513	85.67	8
HMX2	homo_sapiens	ACAACAAAATTAAATAA	1	863	880	63	80	5.92	0.0006002	1539	85.54	11
RELA	homo_sapiens	GGGGATCCCC	-1	466	476	-334	-324	5.29	0.000908852	1020	85.49	14
IRF1	homo_sapiens	ATTTAATTTTGTTGTTGGGCT	-1	857	878	57	78	4.8	0.0002568	1533	85.47	13
FOXK1	homo_sapiens	AGCCCAACAACAAAATT	1	857	874	57	74	3.74	0.0008881	1533	85.14	9
ZBTB33	homo_sapiens	CTCCCGTGGTGTTAT	-1	876	891	76	91	7.71	0.0002494	1567	85.12	12
NKX2-5(VAR.2)	homo_sapiens	TGCCTCTTCTC	-1	950	961	150	161	3.76	0.000946045	1662	84.86	15
KLF5	homo_sapiens	ATCCCACCCC	1	800	810	0	10	7.1	0.000357628	1395	84.85	10
ZNF263	homo_sapiens	GGAGGGAGAGGAGGAGGGGGA	-1	149	170	-651	-630	7.83	0.0001876	490	84.55	9
TFAP2A	homo_sapiens	AGCCCCAGGCA	1	491	502	-309	-298	13.52	1.00136e-05	1047	84.47	8
NKX3-2	homo_sapiens	CACACTTAG	-1	47	56	-753	-744	11.83	5.34058e-05	112	84.36	7
ZNF263	homo_sapiens	GGAGGGGGAGGAGGGAGAGGA	-1	191	212	-609	-588	9.1	9.98e-05	586	84.22	8
PLAG1	homo_sapiens	GGGGAGGAGGGAGG	1	904	918	104	118	4.59	0.0004724	1597	84.11	14
PPARG::RXRA	homo_sapiens	GGAAGGGACAAGAGA	1	916	931	116	131	6.22	0.0009795	1609	84.09	11
SP8	homo_sapiens	GCTCTCCCCACC	-1	972	984	172	184	6.05	0.0009318	1684	83.47	10
TEAD1	homo_sapiens	AACACTCCTC	-1	820	830	20	30	8.15	0.000588417	1493	83.37	9
TFAP2B(VAR.3)	homo_sapiens	AGCCGGGAGGGCA	-1	371	384	-429	-416	6.72	0.0002733	895	83.36	16
FOXO4	homo_sapiens	AACAACA	1	862	869	62	69	7.3	0.000610352	1538	83.26	10
RARA::RXRA	homo_sapiens	AGGAGAGGAGGAGGTGG	1	960	977	160	177	9.5	0.0001034	1672	83	11
NKX3-1	homo_sapiens	CACACTTAG	-1	47	56	-753	-744	11.57	6.86646e-05	112	82.64	7
PLAG1	homo_sapiens	GGGGGAGGAGGGAG	1	903	917	103	117	2.98	0.0008572	1596	82.5	14
ZNF263	homo_sapiens	GGGGGAGGGAGAGAGGAAGGA	-1	134	155	-666	-645	13.76	6.3e-06	475	82.37	8
ELF5	homo_sapiens	GGGAGGAAGGG	1	912	923	112	123	8.86	0.000366211	1605	82.32	10
ZNF263	homo_sapiens	GGAGGGAGAGAGGAAGGAATG	-1	131	152	-669	-648	4.23	0.0008427	306	81.56	11
TBX4	homo_sapiens	AAGTGTGT	1	49	57	-751	-743	9.37	0.000274658	114	81.15	9
NR2C2	homo_sapiens	AGGGAGGAAGGGACA	1	911	926	111	126	4.35	0.0005379	1604	81.04	15
SP3	homo_sapiens	AACACTCCTCG	-1	819	830	19	30	8.33	0.000400305	1492	80.88	10
FOXC1	homo_sapiens	AACAACAAAAT	1	862	873	62	73	5.94	0.000909328	1538	80.81	8
TFAP2A(VAR.3)	homo_sapiens	GGCCACGCGGGCG	-1	725	738	-75	-62	4.14	0.0006037	1312	80.81	16
ZNF263	homo_sapiens	GGAGGAGGGAGAGGAGGAGGG	-1	152	173	-648	-627	18.25	1e-07	493	80.6	7
PAX7	homo_sapiens	TATTTAATTT	-1	869	879	69	79	3.44	0.000353813	1560	80.16	23
ISL2	homo_sapiens	ACACTTAG	-1	47	55	-753	-745	11.24	4.57764e-05	112	80.1	7
KLF16	homo_sapiens	GACCAGCCCCC	1	759	770	-41	-30	7.79	0.000303984	1346	79.81	10
CREB1	homo_sapiens	TGAGATCA	1	838	846	38	46	10.07	0.000152588	1514	79.18	8
MECOM	homo_sapiens	GACAAGAGAGAAGA	1	922	936	122	136	4.05	0.0006049	1615	79.02	11
NKX2-8	homo_sapiens	ACACTCCTC	-1	820	829	20	29	9.24	0.000324249	1493	78.88	9
SP1	homo_sapiens	TCCCCTCCCCA	1	319	330	-481	-470	8.25	0.000246763	833	78.64	14
EWSR1-FLI1	homo_sapiens	GGGAGGAAGGGACAAGAG	1	912	930	112	130	0.45	1.1e-05	1605	78.53	10
ETV3	homo_sapiens	TTCGGAAGTC	-1	622	632	-178	-168	10.07	0.000128746	1184	77.67	8
TBX4	homo_sapiens	AGGTGTCC	1	707	715	-93	-85	7.02	0.000946045	1275	77.63	11
RREB1	homo_sapiens	AACAAAATTAAATAACACCA	1	865	885	65	85	4.72	0.0003851	1556	77.56	19
ETV5	homo_sapiens	TTCGGAAGTC	-1	622	632	-178	-168	10.12	0.000175476	1184	77.27	8
EGR4	homo_sapiens	TCCCTTCCTCCCTCCT	-1	908	924	108	124	6.23	0.0005836	1601	77.24	12
NKX2-3	homo_sapiens	CACACTTAGA	-1	46	56	-754	-744	10.91	0.000116348	111	77.14	7
EGR1	homo_sapiens	TCTCCTCTCCCGTG	-1	883	897	83	97	9.71	0.0001179	1574	77.06	12
RREB1	homo_sapiens	CAACAAAATTAAATAACACC	1	864	884	64	84	4.14	0.0004808	1555	76.98	19
PPARG::RXRA	homo_sapiens	AAGGGACAAGAGAGA	1	918	933	118	133	8.68	0.0002543	1611	76.8	10
EGR3	homo_sapiens	CTCCTCCCCCTCCCT	-1	898	913	98	113	7.26	7.01e-05	1591	76.63	15
HINFP	homo_sapiens	CAGGGTCCCCCT	-1	578	590	-222	-210	9.29	0.0001667	1137	76.53	11
KLF1	homo_sapiens	AGCCACTCCCA	1	631	642	-169	-158	11.57	5.24521e-05	1193	76.35	13
TFAP2C(VAR.2)	homo_sapiens	AGCCCCAGGCA	1	491	502	-309	-298	13.22	1.62125e-05	1047	75.94	7
RREB1	homo_sapiens	CCCCAAGCCAACCCGAGGAG	1	806	826	6	26	3.52	0.0006017	1404	75.92	10
PPARG::RXRA	homo_sapiens	ACAAGAGAGAAGAGA	1	923	938	123	138	7.22	0.0005902	1616	75.79	10
ETV6	homo_sapiens	GGAGGAGGTG	1	966	976	166	176	7.37	0.000436783	1678	75.75	12
ZNF263	homo_sapiens	TGAGATGGATACGGAGAGGAA	-1	290	311	-510	-489	4.88	0.000655	804	75.64	12
SP1	homo_sapiens	TCCCTTCCCCT	1	314	325	-486	-475	3.8	0.000594854	828	75.62	13
TFAP2A(VAR.2)	homo_sapiens	CGCCCCAGGGCT	-1	514	526	-286	-274	12.25	3.39e-05	1071	75.61	7
ZFX	homo_sapiens	TCCTCTCCTGCCTC	-1	955	969	155	169	5.49	0.000613	1667	75.58	13
SP1	homo_sapiens	ATCCCACCCCA	1	800	811	0	11	6.29	0.000386238	1395	75.26	10
INSM1	homo_sapiens	AGGGAGGGGGAG	1	898	910	98	110	6.76	0.0004572	1591	74.91	12
RUNX1	homo_sapiens	TTTTGTTGTTG	-1	861	872	61	72	9.19	0.000261784	1537	74.82	9
BHLHA15	homo_sapiens	GCAGATGT	1	336	344	-464	-456	12.37	4.57764e-05	857	74.75	7
SP2	homo_sapiens	TCTCCTCTCCCGTGG	-1	882	897	82	97	6.02	0.0004949	1573	74.7	11
FOXP3	homo_sapiens	GCAAACA	-1	826	833	26	33	10.28	0.00012207	1502	74.64	7
EGR1	homo_sapiens	TCTCCGCCTCTGCC	1	361	375	-439	-425	5.81	0.0005394	882	74.64	10
NHLH1	homo_sapiens	CGCAGATGTG	1	335	345	-465	-455	10.78	7.72476e-05	856	74.59	8
PPARG::RXRA	homo_sapiens	AGGGACAAGAGAGAA	1	919	934	119	134	6.35	0.000921	1612	74.47	10
SP2	homo_sapiens	ATCCTGCCCTTTCGC	1	783	798	-17	-2	5.61	0.0005602	1376	74.38	12
SNAI2	homo_sapiens	AGGAGGTGG	1	968	977	168	177	8.82	0.000396729	1680	74	9
ZNF354C	homo_sapiens	CTCCAC	-1	510	516	-290	-284	10.95	0.000244141	1067	73.96	7
TFAP2A	homo_sapiens	CGCCCCAGGGC	-1	515	526	-285	-274	8.46	0.00037384	1072	73.9	9
KLF1	homo_sapiens	TTCCCCGCCCC	-1	520	531	-280	-269	6.45	0.000413179	1077	73.73	10
FOXD2	homo_sapiens	GCAAACA	-1	826	833	26	33	10.11	0.000183105	1502	73.44	7
KLF4	homo_sapiens	GGGGTGGGAT	-1	800	810	0	10	5.1	0.000979424	1395	73.03	10
FIGLA	homo_sapiens	ATCACCTGCT	1	842	852	42	52	10.59	0.00014019	1518	73.01	7
SP1	homo_sapiens	TCTCTGCCTCC	1	415	426	-385	-374	2.89	0.000678301	969	72.92	20
HOXD13	homo_sapiens	ACAACAAAAT	1	863	873	63	73	6.15	0.000750542	1539	72.64	11
E2F4	homo_sapiens	GGGCGGGGAGG	-1	387	398	-413	-402	5.73	0.000478506	912	72.62	12
NKX2-8	homo_sapiens	CCTCTTCTC	-1	950	959	150	159	8.34	0.000621796	1662	72.49	9
KLF5	homo_sapiens	TCCCCGCCCC	1	389	399	-411	-401	8.68	0.000240326	914	72.25	12
LEF1	homo_sapiens	CAACAACAAAATTAA	1	861	876	61	76	8.44	6.22e-05	1537	72.22	13
SP2	homo_sapiens	CCCCTTCCCCGCCCC	-1	520	535	-280	-265	8.94	0.0001827	1077	72.12	8
TFAP2A	homo_sapiens	GGCCTCCAGCT	-1	988	999	188	199	8.13	0.000439405	1700	72.04	9
ZNF740	homo_sapiens	CCACCTCCTC	-1	967	977	167	177	6.29	0.000714302	1679	71.97	11
ZNF423	homo_sapiens	GGCGCTTAAGGTGGA	-1	644	659	-156	-141	3.04	0.0006046	1206	71.94	17
E2F6	homo_sapiens	AAGAGAGAAGA	1	925	936	125	136	3.31	0.00057745	1618	71.66	15
MECOM	homo_sapiens	GAGAGAAGAGAGAC	1	927	941	127	141	8.3	0.0001088	1620	71.65	10
GCM2	homo_sapiens	GATGTGGGTC	1	339	349	-461	-451	10.9	8.29697e-05	860	71.31	7
SMAD2::SMAD3::SMAD4	homo_sapiens	GTATCTCTCTCAT	1	117	130	-683	-670	6.32	0.0005137	285	71.04	10
HOXA13	homo_sapiens	ACAACAAAAT	1	863	873	63	73	6.42	0.000916481	1539	71.04	9
POU1F1	homo_sapiens	AACAACAAAATTAA	1	862	876	62	76	4.51	0.0008314	1538	70.95	9
POU4F2	homo_sapiens	CAACAAAATTAAATAA	1	864	880	64	80	3.08	0.0002044	1555	70.78	20
ZNF263	homo_sapiens	AGAGGAGGGGGAGGAGGGAGA	-1	161	182	-639	-618	16.46	2e-07	502	70.69	7
SP1	homo_sapiens	TCTCCGCCTCT	1	361	372	-439	-428	8.71	0.000212431	882	70.58	9
EGR3	homo_sapiens	TCCCTCCTCCCCCTC	-1	901	916	101	116	1.14	0.0004621	1594	70.51	15
JUND(VAR.2)	homo_sapiens	CGCTATGAGATCACC	1	833	848	33	48	8.5	0.0001166	1509	70.3	8
SNAI2	homo_sapiens	AGCAGGTGA	-1	843	852	43	52	9.55	0.000263214	1519	70.19	7
MYOD1	homo_sapiens	ATCACCTGCTCCC	1	842	855	42	55	9.48	0.0001609	1518	70.11	7
TFAP2C(VAR.2)	homo_sapiens	TGCCTGGGGCT	-1	491	502	-309	-298	11.62	5.50747e-05	1047	69.89	7
PRDM1	homo_sapiens	CAACAACAAAATTAA	1	861	876	61	76	4.47	0.0006802	1537	69.61	11
IRF1	homo_sapiens	CTCTCTTCTCTCTTGTCCCTT	-1	918	939	118	139	1.66	0.0006784	1611	69.57	11
TCF3	homo_sapiens	ATCACCTGCT	1	842	852	42	52	9.37	0.000242233	1518	69.52	7
NHLH1	homo_sapiens	CACATCTGCG	-1	335	345	-465	-455	11.42	5.62668e-05	856	69.38	7
IRF1	homo_sapiens	TGTATCTCTCTCATTCATTCC	1	116	137	-684	-663	5.07	0.0002327	284	69.21	11
NKX2-8	homo_sapiens	GCACTTCAG	1	450	459	-350	-341	11.29	4.95911e-05	1004	69.13	7
ETV5	homo_sapiens	GGAGGAAGGG	1	913	923	113	123	8.12	0.000663757	1606	69.12	9
MYOG	homo_sapiens	AGCAGGTGATC	-1	841	852	41	52	9.56	0.000158548	1517	68.89	7
POU2F3	homo_sapiens	ACAAAATTAAATAACA	1	866	882	66	82	3.79	0.0008657	1557	68.87	11
FOXO1	homo_sapiens	TTTTGTTGTTG	-1	861	872	61	72	7.13	0.0003407	1537	68.79	13
FOXL1	homo_sapiens	GCAAACA	-1	826	833	26	33	9.44	0.000244141	1502	68.75	7
HMX3	homo_sapiens	ACACACACTTAGAGATA	-1	42	59	-758	-741	9.95	9.73e-05	107	68.72	7
RREB1	homo_sapiens	CTCCCCACCTCCTCCTCTCC	-1	961	981	161	181	9.27	5.68e-05	1673	68.58	9
NR2C2	homo_sapiens	GAGGTGGGGAGAGCA	1	970	985	170	185	6.11	0.0002832	1682	68.43	12
PAX5	homo_sapiens	AGAGGCAGGAGAGGAGGAG	1	954	973	154	173	8.59	0.0002105	1666	68.32	9
SOX5	homo_sapiens	AGTGTTT	1	824	831	24	31	9.75	0.000244141	1500	67.96	7
POU4F2	homo_sapiens	AACAAAATTAAATAAC	1	865	881	65	81	0.16	0.0004751	1556	67.86	20
ZNF263	homo_sapiens	GGGGGAGGAGGGAGAGGAGGA	-1	155	176	-645	-624	16.45	2e-07	496	67.77	6
ETS1	homo_sapiens	GGAGGAAGGG	1	913	923	113	123	6.68	0.000620842	1606	67.74	11
USF2	homo_sapiens	AGCAGGTGATC	-1	841	852	41	52	10.06	0.000120401	1517	67.7	7
EGR4	homo_sapiens	CCCCTTCCCCGCCCCA	-1	519	535	-281	-265	5.84	0.0006931	1076	67.61	10
GCM1	homo_sapiens	GATGTGGGTCC	1	339	350	-461	-450	10.17	0.000104904	860	67.39	7
PRDM1	homo_sapiens	AGGTGGGGAGAGCAC	1	971	986	171	186	5.32	0.0005089	1683	67.36	11
TCF12	homo_sapiens	AGCAGGTGATC	-1	841	852	41	52	9.39	0.000154972	1517	67.27	7
SP2	homo_sapiens	TCTCCGCCTCTGCCC	1	361	376	-439	-424	8.19	0.0002402	882	67.08	8
KLF5	homo_sapiens	TCCCCACCCC	1	3	13	-797	-787	9.32	0.000185966	3	67.06	8
TFAP2B	homo_sapiens	CGCCCCAGGGCT	-1	514	526	-286	-274	12.17	3.35e-05	1071	66.64	6
TFAP2C	homo_sapiens	CGCCCCAGGGCT	-1	514	526	-286	-274	12.15	3.21e-05	1071	66.62	6
ZIC4	homo_sapiens	CCTCTCCCGTGGTGT	-1	879	894	79	94	7.68	0.000319	1570	66.44	7
TBX15	homo_sapiens	AGGAGGGA	1	908	916	108	116	5.42	0.000671387	1601	65.89	13
USF2	homo_sapiens	CCCAGGTGTCC	1	704	715	-96	-85	2.71	0.000460863	1272	65.76	23
TBX15	homo_sapiens	AGGTGGGG	1	971	979	171	179	6.64	0.000411987	1683	65.38	11
TFAP2B(VAR.2)	homo_sapiens	CGCCCCAGGGC	-1	515	526	-285	-274	6.82	0.000498533	1072	65.33	9
EGR1	homo_sapiens	CCTCCTCCCCCTCC	1	219	233	-581	-567	10.17	9.31e-05	661	65.3	8
NKX2-8	homo_sapiens	ACACTTAGA	-1	46	55	-754	-745	9.04	0.000392914	111	64.96	7
TFAP2B(VAR.2)	homo_sapiens	TGCCTGGGGCT	-1	491	502	-309	-298	10.72	9.46522e-05	1047	64.79	7
SMAD2::SMAD3::SMAD4	homo_sapiens	CTGTCTATCTCTA	1	37	50	-763	-750	10.59	7.97e-05	54	64.79	7
BARHL1	homo_sapiens	TCTAAGTGTG	1	46	56	-754	-744	9.3	0.000144958	111	64.69	7
INSM1	homo_sapiens	GGGCTGGGGGAG	-1	850	862	50	62	5.8	0.0006781	1526	64.6	8
SREBF1	homo_sapiens	CTCTCCCCAC	-1	973	983	173	183	9.11	0.000160217	1685	64.53	8
KLF4	homo_sapiens	GGGGAGGAGG	1	904	914	104	114	6.63	0.00056076	1597	64.49	10
SP1	homo_sapiens	CCTCCGCCCTT	1	281	292	-519	-508	7.12	0.000326157	792	63.75	10
ZNF263	homo_sapiens	GATGGATACGGAGAGGAAGGG	-1	287	308	-513	-492	7.09	0.0002621	801	63.61	10
SMAD2::SMAD3::SMAD4	homo_sapiens	ATGTCTGTCTCGC	1	71	84	-729	-716	9.93	0.0001102	215	63.51	7
KLF4	homo_sapiens	GAGGTGGGGA	1	970	980	170	180	7.97	0.0002985	1682	63.12	9
ZNF263	homo_sapiens	GGAGGAGGTGAAGGAGGAGGG	-1	206	227	-594	-573	15.43	1.4e-06	608	63.02	4
TFAP2A	homo_sapiens	TGCCTGGGGCT	-1	491	502	-309	-298	10.32	0.000132799	1047	62.9	7
KLF5	homo_sapiens	GCCACTCCCA	1	632	642	-168	-158	10.52	0.000123978	1194	62.89	7
HMX1	homo_sapiens	ACACACACTTAGAGATA	-1	42	59	-758	-741	9.38	0.0001462	107	62.71	7
ZNF263	homo_sapiens	GGGAGAGGAGGGGGAGGAGGG	-1	164	185	-636	-615	11.37	3.2e-05	505	62.5	6
HMX2	homo_sapiens	ACACACACTTAGAGATA	-1	42	59	-758	-741	8.77	0.000167	107	62.5	7
ZNF263	homo_sapiens	TGAGGAGGAGGGGGAGGAGGT	-1	218	239	-582	-561	15.54	1.2e-06	632	62.49	6
TCF4	homo_sapiens	ATCACCTGCT	1	842	852	42	52	8.17	0.000369072	1518	62.44	7
ZIC3	homo_sapiens	CCTCTCCCGTGGTGT	-1	879	894	79	94	6.84	0.000174	1570	62.42	8
ZBTB18	homo_sapiens	TACGCAGATGTGG	1	333	346	-467	-454	14.73	6.5e-06	854	62.33	7
THAP1	homo_sapiens	CCTCCCTCC	-1	909	918	109	118	7.93	0.000640869	1602	62.24	8
REL	homo_sapiens	GGAGACTTCC	1	619	629	-181	-171	7.78	0.000605583	1181	62.1	8
RREB1	homo_sapiens	CCCCACCTCCTCCTCTCCTG	-1	959	979	159	179	2.73	0.0008052	1671	62.04	9
RARA::RXRA	homo_sapiens	GGGGGAGGAGGGAGGAA	1	903	920	103	120	5.53	0.000672	1596	62.01	10
SP8	homo_sapiens	GACCAGCCCCCT	1	759	771	-41	-29	7.1	0.0005637	1346	61.86	8
MYOD1	homo_sapiens	CTCTCCTGCCTCT	-1	954	967	154	167	7.47	0.0002291	1666	61.86	11
BHLHA15	homo_sapiens	ACATCTGC	-1	336	344	-464	-456	9.96	0.000213623	857	61.74	7
ID4	homo_sapiens	ATCACCTGCT	1	842	852	42	52	8.01	0.000448227	1518	61.73	7
TBR1	homo_sapiens	ATGTGCGAAA	-1	792	802	-8	2	11.95	4.19617e-05	1387	61.4	7
KLF5	homo_sapiens	CCTCCGCCCT	1	281	291	-519	-509	5.98	0.00044632	792	61.26	9
TFEC	homo_sapiens	AGCAGGTGAT	-1	842	852	42	52	9.86	0.000189781	1518	61.11	6
TFAP2A(VAR.3)	homo_sapiens	CGCCCGCGTGGCC	1	725	738	-75	-62	3.03	0.0007379	1312	61.06	16
SP1	homo_sapiens	CCTCCTCCCCC	1	219	230	-581	-570	7.92	0.00026536	661	61	7
ZNF263	homo_sapiens	GGGAGAGGAGGGGGAGGGAGA	-1	179	200	-621	-600	11.35	3.23e-05	520	60.93	6
MLXIPL	homo_sapiens	AGCAGGTGAT	-1	842	852	42	52	8.87	0.000208855	1518	60.62	7
ZNF263	homo_sapiens	GAAGGAATGAATGAGAGAGAT	-1	119	140	-681	-660	7.55	0.000213	287	60.4	8
ZNF263	homo_sapiens	AGGGCAGGATTCGGAAGGAGG	-1	772	793	-28	-7	5.76	0.000462	1365	60.3	10
USF1	homo_sapiens	AGCAGGTGATC	-1	841	852	41	52	9.79	0.000131607	1517	60.06	6
ZNF263	homo_sapiens	GGGGGAGGAGGGAGAGGAGGG	-1	188	209	-612	-591	15.2	2e-06	529	60.01	6
THAP1	homo_sapiens	TTTCCATCC	-1	680	689	-120	-111	9.08	0.000190735	1246	59.85	7
TBX2	homo_sapiens	TAAGTGTGTGT	1	48	59	-752	-741	8.24	0.000471354	113	59.84	7
TFAP2B(VAR.2)	homo_sapiens	AGCTGGAGGCC	1	988	999	188	199	6.76	0.000510454	1700	59.75	9
TFAP2C(VAR.2)	homo_sapiens	AGCTGGAGGCC	1	988	999	188	199	7.4	0.000570059	1700	59.75	8
FOXP2	homo_sapiens	AATTAAATAAC	1	870	881	70	81	2.5	0.000575066	1561	59.71	21
KLF5	homo_sapiens	TCCTCACCTC	1	347	357	-453	-443	2.46	0.000699997	868	59.64	20
TFAP2C(VAR.2)	homo_sapiens	GGCCTCCAGCT	-1	988	999	188	199	7.46	0.000551701	1700	59.63	8
PRDM1	homo_sapiens	AATGAATGAGAGAGA	-1	120	135	-680	-665	5.15	0.0005395	295	59.03	10
TCF4	homo_sapiens	CACATCTGCG	-1	335	345	-465	-455	10.45	0.000136375	856	58.73	6
NHLH1	homo_sapiens	ATCACCTGCT	1	842	852	42	52	7.82	0.000303268	1518	58.51	7
TFEC	homo_sapiens	ACCACGGGAG	1	881	891	81	91	8.42	0.000461578	1572	58.31	7
FEV	homo_sapiens	TTCGGAAGTC	-1	622	632	-178	-168	8.71	0.000314713	1184	58.22	7
TCF7	homo_sapiens	GGAGAGGAGAGA	1	887	899	87	99	1.56	0.0009175	1578	57.98	12
ZNF263	homo_sapiens	AGAGGAGGGGGAGGGAGAGGA	-1	176	197	-624	-603	15.65	1.1e-06	517	57.9	5
ZNF263	homo_sapiens	GAGGGAGAGGAGGGGGAGGAG	-1	166	187	-634	-613	6.67	0.0003158	507	57.8	6
EGR1	homo_sapiens	CCCCCTCCTCCTCA	1	225	239	-575	-561	9.07	0.0001542	696	57.77	7
ZNF263	homo_sapiens	GAGGGAGAGGAGGGGGAGGGA	-1	181	202	-619	-598	8.18	0.0001601	522	57.76	6
ELK3	homo_sapiens	TTCGGAAGTC	-1	622	632	-178	-168	8.49	0.000318527	1184	57.6	7
LBX1	homo_sapiens	TTAACGGG	-1	480	488	-320	-312	7.62	0.000854492	1036	57.59	7
TFAP2B	homo_sapiens	AGCCCTGGGGCG	1	514	526	-286	-274	11.88	4.29e-05	1071	57.55	5
SP2	homo_sapiens	ATCCCACCCCAAGCC	1	800	815	0	15	5.85	0.0005231	1395	57.38	10
MYBL1	homo_sapiens	AAAATTAAATAA	1	868	880	68	80	3.52	0.0007023	1559	57.33	15
ETV1	homo_sapiens	TTCGGAAGTC	-1	622	632	-178	-168	8.51	0.000396729	1184	57.19	7
TFAP2A	homo_sapiens	CGCCCGCAGCC	-1	535	546	-265	-254	7.25	0.000674725	1093	57.06	7
ZNF263	homo_sapiens	AGAGGCAGAAAAGGAGATACA	-1	92	113	-708	-687	6.15	0.0003935	236	56.98	8
ZBTB33	homo_sapiens	CTCTCTTGTCCCTTC	-1	917	932	117	132	4.95	0.0007193	1610	56.8	9
ETV6	homo_sapiens	TTCGGAAGTC	-1	622	632	-178	-168	8.04	0.000332832	1184	56.77	7
ZNF263	homo_sapiens	AAGGGCGGAGGGACAGAAGGT	-1	271	292	-529	-508	5.01	0.0006221	771	56.74	9
GATA1::TAL1	homo_sapiens	TGTATCTCTCTCATTCAT	1	116	134	-684	-666	7.71	0.0002124	284	56.63	7
TFAP2A(VAR.2)	homo_sapiens	CGCCCGCAGCCC	-1	534	546	-266	-254	8.37	0.0004162	1092	56.55	7
LBX2	homo_sapiens	CACACTTAGA	-1	46	56	-754	-744	8.21	0.000508308	111	56.51	7
SP2	homo_sapiens	CCCCCTTCCCCGCCC	-1	521	536	-279	-264	3.67	0.0009388	1078	56.43	8
SP1	homo_sapiens	CCCCTTCCCCG	-1	524	535	-276	-265	7.1	0.000328064	1081	56.2	6
EHF	homo_sapiens	GAGGAGGAGGTG	1	964	976	164	176	5.89	0.0004057	1676	55.95	11
RUNX2	homo_sapiens	AAACCGCCA	-1	247	256	-553	-544	11.95	4.19617e-05	747	55.92	5
SP2	homo_sapiens	TCCCCTCCCCAGCCT	1	319	334	-481	-466	5.46	0.0005839	833	55.8	9
TFAP2C	homo_sapiens	AGCCCTGGGGCG	1	514	526	-286	-274	11.49	5.42e-05	1071	55.69	5
TFAP4	homo_sapiens	CCCAGGTGTC	1	704	714	-96	-86	2.34	0.000878334	1272	55.26	23
SP1	homo_sapiens	CCCCCTCCTCC	1	225	236	-575	-564	8.02	0.000259876	696	55.25	10
FOXI1	homo_sapiens	GCAAACA	-1	826	833	26	33	7.49	0.000366211	1502	55.1	7
NHLH1	homo_sapiens	AGCAGGTGAT	-1	842	852	42	52	7.6	0.000338554	1518	54.82	7
PPARG::RXRA	homo_sapiens	GAGAGGGAGGGGGAG	1	895	910	95	110	6.21	0.0009845	1588	54.81	7
SPIB	homo_sapiens	AGAGGAA	-1	290	297	-510	-503	10.29	0.000183105	804	54.59	5
TFAP2A(VAR.2)	homo_sapiens	AGCCCTGGGGCG	1	514	526	-286	-274	11.35	6.56e-05	1071	54.42	5
ZNF263	homo_sapiens	GGAGGTGAAGGAGGAGGGGGA	-1	203	224	-597	-576	13.29	9e-06	605	54.35	4
TCF3	homo_sapiens	CACATCTGCG	-1	335	345	-465	-455	9.55	0.000222206	856	54.21	6
AHR::ARNT	homo_sapiens	CGCGTG	1	729	735	-71	-65	9.11	0.000488281	1316	54.15	6
ZNF263	homo_sapiens	AAGGAATGAATGAGAGAGATA	-1	118	139	-682	-661	5.92	0.0004324	286	53.86	8
SP1	homo_sapiens	CTCCCTCCCCC	1	144	155	-656	-645	7.99	0.000261068	485	53.78	6
HLTF	homo_sapiens	ACACTTAGAG	-1	45	55	-755	-745	8.72	0.000143051	110	53.53	6
SMAD2::SMAD3::SMAD4	homo_sapiens	CTGTCTCGCTGCG	1	75	88	-725	-712	6.95	0.0004039	219	53.53	6
RFX1	homo_sapiens	GATCTCATAGCGGC	-1	831	845	31	45	4.65	0.0006353	1507	53.45	11
E2F6	homo_sapiens	AGGCAGGAGTG	-1	237	248	-563	-552	1.13	0.000910044	737	53.35	9
KLF14	homo_sapiens	TCCCCCTCCCTCTC	-1	895	909	95	109	3.22	0.0005679	1588	53.29	17
DLX3	homo_sapiens	ACACTTAG	-1	47	55	-753	-745	7.44	0.000640869	112	53.29	7
ESX1	homo_sapiens	CACACTTAGA	-1	46	56	-754	-744	7.48	0.000789642	111	53.1	7
NKX2-3	homo_sapiens	GCCTCTTCTC	-1	950	960	150	160	6.83	0.000824928	1662	52.79	8
KLF16	homo_sapiens	AACACTCCTCG	-1	819	830	19	30	5.59	0.000745535	1492	52.78	9
IRF1	homo_sapiens	TCCCCCTCCCTCTCTCCTCTC	-1	888	909	88	109	4.98	0.0002409	1579	52.71	14
KLF5	homo_sapiens	CTCTCTCCCT	1	140	150	-660	-650	2.63	0.000695229	481	52.62	9
KLF14	homo_sapiens	TCCTCCCCCTCCCT	-1	898	912	98	112	1.43	0.000957	1591	52.6	17
FOXO4	homo_sapiens	GCAAACA	-1	826	833	26	33	7.12	0.000671387	1502	52.51	7
MZF1(VAR.2)	homo_sapiens	GGAGAGGAGA	1	887	897	87	97	7.81	0.000761032	1578	52.39	6
PLAG1	homo_sapiens	GGCGGGGAAGGGGG	1	522	536	-278	-264	9.89	5.12e-05	1079	52.37	7
PLAG1	homo_sapiens	GCGGGGAAGGGGGG	1	523	537	-277	-263	9.71	5.61e-05	1080	52.19	7
YY1	homo_sapiens	TGAGATGGATAC	-1	299	311	-501	-489	5.9	0.0003755	813	52.09	8
FOXJ2	homo_sapiens	GCAAACAC	-1	825	833	25	33	7.02	0.000579834	1501	52.07	7
RHOXF1	homo_sapiens	GTGATCTC	-1	839	847	39	47	8.3	0.000823975	1515	52	6
PRDM1	homo_sapiens	AAACAGGGAGAAGAG	1	943	958	143	158	10.19	6.89e-05	1655	51.75	7
SPIC	homo_sapiens	TGAAACAGGGAGAA	1	941	955	141	155	10.23	9.3e-05	1653	51.33	6
STAT1::STAT2	homo_sapiens	GCTGTTTCCATCCTC	-1	678	693	-122	-107	5.4	0.0003088	1244	51.29	10
KLF5	homo_sapiens	CTCTCTCCCT	1	398	408	-402	-392	2.63	0.000695229	948	51.05	13
FOXJ3	homo_sapiens	TAGCGGCAAACACTCCT	-1	821	838	21	38	7.06	0.0004334	1497	50.98	7
SP2	homo_sapiens	CCTCCTCCCCCTCCT	1	219	234	-581	-566	5.82	0.0005283	661	50.86	7
ZNF263	homo_sapiens	GGTGAAGGAGGAGGGGGAGGA	-1	200	221	-600	-579	13.51	7.3e-06	602	50.82	4
ERF	homo_sapiens	TTCGGAAGTC	-1	622	632	-178	-168	7.36	0.000404358	1184	50.73	7
TFAP2A(VAR.2)	homo_sapiens	AACCGCCAGGCA	-1	243	255	-557	-545	7.83	0.0005422	743	50.69	6
EGR4	homo_sapiens	CTCTCCCCACCTCCTC	-1	967	983	167	183	7.09	0.0003943	1679	50.68	8
TFEC	homo_sapiens	GGCAGGAGAG	1	957	967	157	167	7.62	0.000675201	1669	50.63	7
ZNF263	homo_sapiens	GGAGGGGGAGGAGGGAGAGGA	-1	158	179	-642	-621	9.1	9.98e-05	499	50.26	6
TFAP2C(VAR.3)	homo_sapiens	GGCCACGCGGGCG	-1	725	738	-75	-62	1.53	0.0007407	1312	50.16	15
TFAP2B	homo_sapiens	AACCGCCAGGCA	-1	243	255	-557	-545	7.75	0.000552	743	50.15	6
TFAP2B(VAR.2)	homo_sapiens	GGCCTCCAGCT	-1	988	999	188	199	6.23	0.000624657	1700	50.12	8
SP1	homo_sapiens	CCTCCTCCTCA	1	228	239	-572	-561	5.73	0.000431061	699	50.09	8
TBX15	homo_sapiens	AAGTGTGT	1	49	57	-751	-743	6.61	0.000411987	114	50.08	8
SREBF2	homo_sapiens	GTGGTGTTAT	-1	876	886	76	86	7.18	0.000348091	1567	49.97	7
HNF4G	homo_sapiens	AGGGAGGAAGGGACA	1	911	926	111	126	8.94	0.0001719	1604	49.89	6
SREBF1(VAR.2)	homo_sapiens	ATCACCTGCT	1	842	852	42	52	7.97	0.000164986	1518	49.78	6
TFAP2A(VAR.2)	homo_sapiens	CAGCCCCAGGCA	1	490	502	-310	-298	6.93	0.0008334	1046	49.71	7
ZNF354C	homo_sapiens	ACCCAC	-1	342	348	-458	-452	8.38	0.000732422	863	49.7	6
SP2	homo_sapiens	CCCCCTCCTCCTCAC	1	225	240	-575	-560	7.24	0.0003391	696	49.66	6
TFAP2B(VAR.3)	homo_sapiens	CCCCGTTAAGGCA	1	479	492	-321	-308	7.91	0.0001991	1035	49.02	6
MGA	homo_sapiens	AAGTGTGT	1	49	57	-751	-743	7.13	0.000717163	114	49.01	7
DMRT3	homo_sapiens	TCTGTATCTCT	1	114	125	-686	-675	7.95	0.000550985	258	48.68	6
ETV4	homo_sapiens	TTCGGAAGTC	-1	622	632	-178	-168	8.19	0.000511169	1184	48.65	6
TFAP2C	homo_sapiens	AACCGCCAGGCA	-1	243	255	-557	-545	7.48	0.0006628	743	48.49	6
KLF5	homo_sapiens	CTCTCTCCTC	-1	890	900	90	100	4.65	0.000555038	1581	48.39	8
TBX20	homo_sapiens	TAAGTGTGTGT	1	48	59	-752	-741	6.42	0.000468731	113	48.26	7
NR2C2	homo_sapiens	CAGGGAGAAGAGGCA	1	946	961	146	161	6.17	0.0002771	1658	48.17	11
SP2	homo_sapiens	CTCCCTCCCCCTCCT	1	144	159	-656	-641	7.82	0.0002767	485	47.84	6
ERG	homo_sapiens	TTCGGAAGTC	-1	622	632	-178	-168	8.02	0.000406265	1184	47.66	6
SP1	homo_sapiens	TCCCCACCCCA	1	3	14	-797	-786	7.67	0.000283003	3	47.55	7
INSM1	homo_sapiens	TGCCTGGGGCTG	-1	490	502	-310	-298	10.59	7.15e-05	1046	47.53	5
MECOM	homo_sapiens	GGGACAAGAGAGAA	1	920	934	120	134	12.07	1.85e-05	1613	47.39	5
ZNF263	homo_sapiens	GGAGGGGGAGGGAGAGGAGGG	-1	173	194	-627	-606	8.86	0.0001123	514	47.29	4
ID4	homo_sapiens	CCCACCTCCT	-1	968	978	168	178	6.19	0.000812531	1680	46.99	8
NFATC2	homo_sapiens	TTCTCCC	-1	948	955	148	155	7.99	0.000793457	1660	46.9	6
ETV6	homo_sapiens	CGGGGAAGGG	1	524	534	-276	-266	7.81	0.000366211	1081	46.9	6
ZNF263	homo_sapiens	AGGTGAAGGAGGAGGGGGAGG	-1	201	222	-599	-578	5.72	0.000469	603	46.78	4
INSM1	homo_sapiens	TGGCTTGGGGTG	-1	804	816	4	16	5.09	0.0008906	1402	46.75	6
SPIB	homo_sapiens	AGAGGAA	-1	137	144	-663	-656	10.29	0.000183105	478	46.55	5
SRY	homo_sapiens	AAGAACAAA	-1	253	262	-547	-538	8.87	0.000404358	753	46.48	5
SP2	homo_sapiens	CCTCCGCCCTTCCTC	1	281	296	-519	-504	5.47	0.0005823	792	46.29	7
TFEB	homo_sapiens	ATCACCTGCT	1	842	852	42	52	7.39	0.000576019	1518	46.29	6
TFAP2C(VAR.3)	homo_sapiens	CGCCCGCGTGGCC	1	725	738	-75	-62	1.42	0.0007578	1312	46.19	15
KLF5	homo_sapiens	CTCCCTCCCC	1	144	154	-656	-646	5.15	0.000524521	485	46.11	7
ATF4	homo_sapiens	GTGTTATTTAATT	-1	870	883	70	83	2.45	0.0007766	1561	46.03	15
HES1	homo_sapiens	CACACACTTA	-1	48	58	-752	-742	7.68	0.000603676	113	46.01	6
PLAG1	homo_sapiens	GAGAGGGAGGGGGA	1	895	909	95	109	4.7	0.0004551	1588	45.89	11
TEAD1	homo_sapiens	TTCATTCCTT	1	129	139	-671	-661	9.44	0.00028038	304	45.84	5
FOXP1	homo_sapiens	CAAGAGAGAAGAGAG	1	924	939	124	139	5.74	0.0004528	1617	45.74	9
NFIC	homo_sapiens	TTGGCT	-1	811	817	11	17	9.41	0.000244141	1484	45.73	5
KLF12	homo_sapiens	TCCCCCTCCCTCTCT	-1	894	909	94	109	4.2	0.0003462	1585	45.66	12
DLX4	homo_sapiens	ACACTTAG	-1	47	55	-753	-745	7.35	0.000686646	112	45.53	6
KLF1	homo_sapiens	AAACACTCCTC	-1	820	831	20	31	5	0.000627756	1493	45.49	8
ZNF263	homo_sapiens	CAGGCAGGAGTGAGGAGGAGG	-1	228	249	-572	-551	3.99	0.0009264	699	45.49	7
SP1	homo_sapiens	CCTCTGCCCTC	1	367	378	-433	-422	1.29	0.000835896	891	45.47	12
TBX20	homo_sapiens	GAGGTGGGGAG	1	970	981	170	181	7.32	0.00032568	1682	45.32	7
TFE3	homo_sapiens	ATCACCTGCT	1	842	852	42	52	7.22	0.00099659	1518	45.27	6
POU2F1	homo_sapiens	AGGATGGAAACA	1	679	691	-121	-109	7.67	0.0004214	1245	45.18	6
ZNF263	homo_sapiens	GATAGAGGCAGAAAAGGAGAT	-1	95	116	-705	-684	7.94	0.0001795	239	44.81	6
KLF5	homo_sapiens	CCTCCTCCCC	1	219	229	-581	-571	5.04	0.00053215	661	44.8	8
PPARG::RXRA	homo_sapiens	ATGTGCGAAAGGGCA	-1	787	802	-13	2	10.57	7.98e-05	1380	44.7	4
ZNF263	homo_sapiens	GGGGGAGGGAGAGGAGGGGGA	-1	170	191	-630	-609	15	2.7e-06	511	44.62	4
MSX1	homo_sapiens	ACACTTAG	-1	47	55	-753	-745	7.25	0.000793457	112	44.37	6
ZNF423	homo_sapiens	GGGACCCAGGTTGGA	-1	556	571	-244	-229	2.84	0.0006539	1115	44.25	10
NKX2-3	homo_sapiens	AACACTCCTC	-1	820	830	20	30	7.52	0.000635147	1493	44.08	6
PLAG1	homo_sapiens	GAGACCCAGTGGAG	1	502	516	-298	-284	4.99	0.0004054	1058	44.01	8
KLF4	homo_sapiens	GGGGTGGGGA	-1	3	13	-797	-787	6.73	0.000540733	3	43.97	6
TFAP2A	homo_sapiens	AGCTGGAGGCC	1	988	999	188	199	7.11	0.000720501	1700	43.92	6
ASCL2	homo_sapiens	ATCACCTGCT	1	842	852	42	52	5.26	0.000884056	1518	43.89	7
KLF5	homo_sapiens	TCCCCTCCCC	1	319	329	-481	-471	8.3	0.000270844	833	43.53	5
ASCL2	homo_sapiens	CACATCTGCG	-1	335	345	-465	-455	7.42	0.000379562	856	43.33	6
NR4A2	homo_sapiens	AAGAACAA	-1	254	262	-546	-538	8.75	0.000411987	754	43.21	5
EGR1	homo_sapiens	CCCCCTCCTCCTTC	1	204	218	-596	-582	6.2	0.0004707	606	42.94	5
ZBTB7B	homo_sapiens	GCGCCCCCCCTT	1	654	666	-146	-134	3.95	0.0007585	1216	42.92	10
PLAG1	homo_sapiens	GGAGCCCTGGGGCG	1	512	526	-288	-274	5.99	0.0002738	1069	42.69	8
FIGLA	homo_sapiens	CCCACCTCCT	-1	968	978	168	178	7.29	0.000733376	1680	42.43	6
RUNX1	homo_sapiens	AGATGTGGGTC	1	338	349	-462	-451	7.29	0.000748158	859	42.16	6
FOS::JUN	homo_sapiens	TGAAACA	1	941	948	141	148	10.99	6.10352e-05	1653	42.15	4
SREBF1	homo_sapiens	ATAACACCAC	1	876	886	76	86	6.41	0.000426292	1567	42.11	7
ZNF263	homo_sapiens	GGAGGGAGAGGAGGGGGAGGA	-1	167	188	-633	-612	7.6	0.0002079	508	41.73	4
NRL	homo_sapiens	ATTTTGTTGTT	-1	862	873	62	73	7.86	0.000696182	1538	41.67	5
TFAP2B	homo_sapiens	CAGCCCCAGGCA	1	490	502	-310	-298	6.75	0.0008859	1046	41.39	6
EGR2	homo_sapiens	CCTCCTCCTCT	-1	963	974	163	174	4.7	0.000585079	1675	41.33	10
ELK1	homo_sapiens	TTCGGAAGTC	-1	622	632	-178	-168	6.22	0.000368118	1184	41.29	7
TFAP2A(VAR.3)	homo_sapiens	CCCCGTTAAGGCA	1	479	492	-321	-308	6.66	0.0003391	1035	41.29	6
INSM1	homo_sapiens	GGGCTGCGGGCG	1	534	546	-266	-254	7.82	0.0002809	1092	41.17	6
TFAP4	homo_sapiens	ATCACCTGCT	1	842	852	42	52	6.52	0.000275612	1518	41.1	6
ETV5	homo_sapiens	GGAGGATGGA	1	677	687	-123	-113	7.77	0.00078392	1243	41.03	5
GATA2	homo_sapiens	TCTCTCTTCTCTCT	-1	926	940	126	140	5.79	0.0004218	1619	40.77	12
TBX21	homo_sapiens	GATGTGCGAA	-1	793	803	-7	3	8.63	0.000204086	1388	40.64	6
NKX2-3	homo_sapiens	TGCACTTCAG	1	449	459	-351	-341	10.39	0.000169754	1003	40.63	4
TFAP2C(VAR.3)	homo_sapiens	CCCCGTTAAGGCA	1	479	492	-321	-308	6.54	0.0002835	1035	40.42	6
NR2C2	homo_sapiens	AAAGGGCAGGATTCG	-1	780	795	-20	-5	6.09	0.0002857	1373	40.18	8
EGR1	homo_sapiens	CCTCTTCTCCCTGT	-1	945	959	145	159	7.12	0.0003384	1657	40.1	7
NR2C2	homo_sapiens	AGGGAGAAGAGGCAG	1	947	962	147	162	3.9	0.000629	1659	40.04	10
ATOH1	homo_sapiens	CACATCTGCG	-1	335	345	-465	-455	6.62	0.000781059	856	39.49	6
TBX2	homo_sapiens	GATGTGCGAAA	-1	792	803	-8	3	9.1	0.000282288	1387	39.37	5
TFAP2A(VAR.2)	homo_sapiens	CACCCCAAGCCA	1	804	816	4	16	8.49	0.0003905	1402	39.06	5
TFAP2B(VAR.3)	homo_sapiens	TGCCTTAACGGGG	-1	479	492	-321	-308	6.35	0.000299	1035	39	6
INSM1	homo_sapiens	AGGTAGGGGGCT	-1	763	775	-37	-25	5.04	0.0009061	1350	38.84	7
TFAP2C(VAR.3)	homo_sapiens	TGCCTTAACGGGG	-1	479	492	-321	-308	6.31	0.0002996	1035	38.77	6
SP1	homo_sapiens	CCCCCTCCTCC	1	204	215	-596	-585	8.02	0.000259876	606	38.7	6
ZNF263	homo_sapiens	TGGGGCGGGGAAGGGGGGCTG	1	519	540	-281	-260	7.57	0.000211	1076	38.66	5
BATF::JUN	homo_sapiens	GGAATGAATGA	-1	126	137	-674	-663	9.38	0.000141144	301	38.55	5
ZNF263	homo_sapiens	GGAGGGAGAGGAGGGGGAGGG	-1	182	203	-618	-597	6.35	0.0003625	523	38.54	5
EGR1	homo_sapiens	CCTCCTCCCCCTCC	1	198	212	-602	-588	10.17	9.31e-05	596	38.02	5
ARNT	homo_sapiens	CGCGTG	1	729	735	-71	-65	6.42	0.000732422	1316	38.01	6
FOXF2	homo_sapiens	TAGCGGCAAACACT	-1	824	838	24	38	6.39	0.0004962	1500	38	6
KLF14	homo_sapiens	CCCTCCTCCCCCTC	-1	901	915	101	115	3.13	0.0005834	1594	37.73	13
ZNF263	homo_sapiens	GGAGGAGGGAGAGGAGGGGGA	-1	185	206	-615	-594	17.99	1e-07	526	37.53	4
TFAP2A(VAR.3)	homo_sapiens	TGCCTTAACGGGG	-1	479	492	-321	-308	6.09	0.0003978	1035	37.49	6
DLX6	homo_sapiens	ACACTTAG	-1	47	55	-753	-745	7.13	0.000808716	112	37.44	5
EGR1	homo_sapiens	CCTCCTCCCCCTCC	1	165	179	-635	-621	10.17	9.31e-05	506	37.39	4
RUNX3	homo_sapiens	AAACCGCCAG	-1	246	256	-554	-544	9.39	0.000205994	746	37.34	4
MECOM	homo_sapiens	AGGAAGGGACAAGA	1	915	929	115	129	5.32	0.0003729	1608	37.21	5
FOS::JUN	homo_sapiens	TGAATGA	-1	126	133	-674	-667	9.25	0.000305176	301	37.19	4
HNF4G	homo_sapiens	GAAACTCAGAGACCA	-1	23	38	-777	-762	7.91	0.0002826	34	37.08	5
DMRT3	homo_sapiens	TCTGTATCTCC	1	90	101	-710	-699	6.48	0.00095129	234	37.04	5
EHF	homo_sapiens	AGGGAGGAAGGG	1	911	923	111	123	4.64	0.000649	1604	36.98	9
TEAD3	homo_sapiens	TCATTCCT	1	130	138	-670	-662	9.1	0.000305176	305	36.9	4
MLXIPL	homo_sapiens	ATCACCTGCT	1	842	852	42	52	5.82	0.000617027	1518	36.88	6
E2F6	homo_sapiens	GGGAGGGAGAG	-1	142	153	-658	-647	9.21	0.000158787	483	36.84	4
MAX::MYC	homo_sapiens	GAGCAGGTGAT	-1	842	853	42	53	5.77	0.000823021	1518	36.81	6
BHLHE40	homo_sapiens	ATCACCTGCT	1	842	852	42	52	4.99	0.000899315	1518	36.64	7
KLF5	homo_sapiens	CCCCCTCCTC	1	225	235	-575	-565	3.16	0.00066185	696	36.62	8
RREB1	homo_sapiens	CCTCCTCCCCCTCCCTCTCT	-1	894	914	94	114	3.08	0.0007097	1585	36.43	7
FOXO1	homo_sapiens	GGCTGTTTCCA	-1	683	694	-117	-106	12.65	3.29018e-05	1249	36.43	3
EGR1	homo_sapiens	CCTCCTCCTTCACC	1	207	221	-593	-579	4.27	0.0008626	609	36.4	5
EGR1	homo_sapiens	CTCCCTCCCCCTCC	1	144	158	-656	-642	9.85	0.0001094	485	36.31	4
SP1	homo_sapiens	CCTCCTCCCCC	1	165	176	-635	-624	7.92	0.00026536	506	36.19	5
SP2	homo_sapiens	CCTCCTCCCCCTCCT	1	165	180	-635	-620	5.82	0.0005283	506	36.09	6
GATA3	homo_sapiens	AGAGAAGA	1	928	936	128	136	4.14	9.15527e-05	1621	35.86	12
FOXP1	homo_sapiens	TAGCGGCAAACACTC	-1	823	838	23	38	4.33	0.0007004	1499	35.8	6
SP3	homo_sapiens	TCCCTTCCTCC	-1	913	924	113	124	7.02	0.00082159	1606	35.79	5
SP1	homo_sapiens	ATCCTGCCCTT	1	783	794	-17	-6	1.68	0.000791788	1376	35.6	13
NR2C2	homo_sapiens	GGAGGGCAGAGGCGG	-1	364	379	-436	-421	5.82	0.000314	887	35.21	5
SP2	homo_sapiens	TCTCTTCTCTCTTGT	-1	923	938	123	138	3.43	0.0009969	1616	35.12	6
ZNF740	homo_sapiens	GCCCCCCTTC	-1	528	538	-272	-262	9.57	0.000142097	1086	35.1	5
MGA	homo_sapiens	ATGTGCGA	-1	794	802	-6	2	6.92	0.000839233	1389	35.01	5
SP1	homo_sapiens	CCTCCTCCTTC	1	207	218	-593	-582	5.96	0.000411034	609	35.01	5
ETV4	homo_sapiens	GGAGGAAGGG	1	913	923	113	123	7.27	0.00078392	1606	34.87	5
SREBF2	homo_sapiens	GTGGGGAGAG	1	973	983	173	183	6.35	0.000531197	1685	34.81	6
KLF5	homo_sapiens	CCTCCTCCTC	1	228	238	-572	-562	1.26	0.000751495	699	34.72	8
SOX3	homo_sapiens	CTTTTCTGCC	1	100	110	-700	-690	6.23	0.00042057	244	34.64	5
EGR2	homo_sapiens	ACACACACTTA	-1	48	59	-752	-741	4.62	0.000602484	113	34.59	7
RORA(VAR.2)	homo_sapiens	CAGATGTGGGTCCT	1	337	351	-463	-449	6.39	0.0001991	858	34.52	6
ZNF263	homo_sapiens	AGAGGAAGGGCGGAGGGACAG	-1	276	297	-524	-503	4.57	0.0007404	776	34.25	6
TFAP4	homo_sapiens	AGCAGGTGAT	-1	842	852	42	52	5.37	0.000398636	1518	34.2	6
DLX2	homo_sapiens	ACACTTAG	-1	47	55	-753	-745	6.54	0.000823975	112	34.19	5
E2F4	homo_sapiens	AGGAGGGAGGA	1	908	919	108	119	3.55	0.000777721	1601	34	11
HSF4	homo_sapiens	TTCTCCCTGTTTC	-1	942	955	142	155	5.47	0.0007484	1654	33.94	5
TCF7	homo_sapiens	AGAGAGAAGAGA	1	926	938	126	138	4.72	0.0003236	1619	33.81	10
GATA1	homo_sapiens	TGTCTATCTCT	1	38	49	-762	-751	8.66	0.000183821	55	33.75	4
EWSR1-FLI1	homo_sapiens	GGAAGGAATGAATGAGAG	-1	123	141	-677	-659	8.1	1.2e-06	298	33.59	4
ETV6	homo_sapiens	AGAGGAAGGG	-1	287	297	-513	-503	5.98	0.000728607	801	33.56	5
EWSR1-FLI1	homo_sapiens	GAGAGGAAGGAATGAATG	-1	127	145	-673	-655	7.38	1.3e-06	302	33.42	4
SREBF1(VAR.2)	homo_sapiens	AGCAGGTGAT	-1	842	852	42	52	5.23	0.0004282	1518	33.33	6
FLI1	homo_sapiens	TTCGGAAGTC	-1	622	632	-178	-168	5.63	0.000590324	1184	33.33	6
TEAD4	homo_sapiens	TTCATTCCTT	1	129	139	-671	-661	8.17	0.000574112	304	33.28	4
ZIC1	homo_sapiens	CCTCTCCCGTGGTG	-1	880	894	80	94	1.76	0.0003781	1571	32.93	6
PBX1	homo_sapiens	CTCTCATTCATT	1	123	135	-677	-665	8.07	0.0002792	298	32.89	4
MZF1(VAR.2)	homo_sapiens	GGCGGGGAAG	1	522	532	-278	-268	8.6	0.00045681	1079	32.86	4
TFAP2B(VAR.3)	homo_sapiens	GGCCACGCGGGCG	-1	725	738	-75	-62	0.9	0.0009948	1312	32.77	10
SP2	homo_sapiens	TCCCCACCCCATCTG	1	3	18	-797	-782	6.2	0.0004691	3	32.62	6
ASCL2	homo_sapiens	CCCATCTGCT	1	10	20	-790	-780	5.86	0.00069809	21	32.55	5
ATOH1	homo_sapiens	CGCAGATGTG	1	335	345	-465	-455	6.4	0.000881195	856	32.44	5
ZNF740	homo_sapiens	AGCCCCCCTT	-1	529	539	-271	-261	6.89	0.000531197	1087	32.42	5
YY2	homo_sapiens	GACCCACATCT	-1	338	349	-462	-451	6.31	0.000872374	859	32.38	5
MZF1(VAR.2)	homo_sapiens	GAAGGGGGGC	1	528	538	-272	-262	9.7	0.000197411	1086	32.25	3
SP2	homo_sapiens	GCCCTTCCTCTCCGT	1	286	301	-514	-499	4.61	0.000736	800	32.22	6
TCF7L2	homo_sapiens	GGACAAGAGAGAAG	1	921	935	121	135	7.36	0.0003192	1614	32.21	5
CDX2	homo_sapiens	CAACAACAAAA	1	861	872	61	72	4.33	0.000239611	1537	32.2	8
KLF5	homo_sapiens	TCTCCGCCTC	1	361	371	-439	-429	3	0.000674248	882	32.08	10
NKX3-2	homo_sapiens	TGCACTTCA	1	449	458	-351	-342	7.98	0.000518799	1003	32	4
TCF3	homo_sapiens	CCCACCTCCT	-1	968	978	168	178	5.68	0.000792503	1680	31.84	6
MSX3	homo_sapiens	ACACTTAG	-1	47	55	-753	-745	6.09	0.000930786	112	31.72	5
SP1	homo_sapiens	CTCCCTCCTCC	1	162	173	-638	-627	7.29	0.000312805	503	31.7	5
ASCL2	homo_sapiens	ATCTGCTGCT	1	13	23	-787	-777	4.99	0.000963211	24	31.68	5
ZNF740	homo_sapiens	CCCCCCTTCC	-1	527	537	-273	-263	6.11	0.000764847	1085	31.64	5
GLIS2	homo_sapiens	CACCCCAAGCCAAC	1	804	818	4	18	2.46	0.0006715	1402	31.61	8
TCF7	homo_sapiens	CAAGAGAGAAGA	1	924	936	124	136	2.42	0.0006889	1617	31.51	10
SP1	homo_sapiens	CCCCCTCCTCT	1	171	182	-629	-618	7.96	0.000263214	512	31.3	5
STAT1::STAT2	homo_sapiens	CTTCTCTCTTGTCCC	-1	920	935	120	135	1.98	0.000927	1613	31.28	6
EGR2	homo_sapiens	CCTCCCCCTCC	-1	900	911	100	111	4.31	0.000675917	1593	31.28	8
SREBF2(VAR.2)	homo_sapiens	ATCACCTGCT	1	842	852	42	52	4.87	0.000395775	1518	31.18	6
TCF4	homo_sapiens	CCCATCTGCT	1	10	20	-790	-780	6.2	0.000576973	21	31.12	4
YY1	homo_sapiens	CAGCATGGAGAC	1	613	625	-187	-175	9.06	0.0001234	1175	31.09	5
ZNF263	homo_sapiens	GAATGAGAGAGATACAGATAG	-1	111	132	-689	-668	6.7	0.0003117	255	31.05	5
KLF4	homo_sapiens	TGGGAGTGGC	-1	632	642	-168	-158	10.17	0.000112534	1194	30.78	3
TCF12	homo_sapiens	CGCAGATGTGG	1	335	346	-465	-454	5.59	0.000309467	856	30.74	6
RARA::RXRA	homo_sapiens	GGAGGGAGGAAGGGACA	1	909	926	109	126	5.57	0.0006601	1602	30.66	5
SP1	homo_sapiens	TCTCCTCTCCC	-1	886	897	86	97	1.67	0.000792503	1577	30.61	7
SPZ1	homo_sapiens	GGAGGAAGGGA	1	913	924	113	124	6.94	0.000926256	1606	30.54	4
SP2	homo_sapiens	CCTCTTCTCCCTGTT	-1	944	959	144	159	3.76	0.0009196	1656	30.47	6
KLF14	homo_sapiens	GGACCAGCCCCCTA	1	758	772	-42	-28	3.28	0.0005593	1345	30.42	8
GABPA	homo_sapiens	GGGGAAGGGGG	1	525	536	-275	-264	4.67	0.000696659	1082	30.31	5
JUN(VAR.2)	homo_sapiens	AGAGACTGAAACAG	1	935	949	135	149	8.76	0.0001545	1637	30.31	4
ETV4	homo_sapiens	GGAGGATGGA	1	677	687	-123	-113	6.98	0.00088501	1243	30.26	4
MSC	homo_sapiens	ATCACCTGCT	1	842	852	42	52	4.02	0.000885963	1518	30.08	7
SP2	homo_sapiens	CCCCCTCCTCCTTCA	1	204	219	-596	-581	7.1	0.0003566	606	29.99	5
NR5A2	homo_sapiens	TCCGCCAAGGCCGGC	1	592	607	-208	-193	4.54	0.0005992	1152	29.97	6
TCF3	homo_sapiens	CCCATCTGCT	1	10	20	-790	-780	5.53	0.000829697	21	29.83	4
SP3	homo_sapiens	CCCCCTTCCCC	-1	525	536	-275	-264	7.82	0.000532627	1082	29.7	4
GATA4	homo_sapiens	GTCTATCTCTA	1	39	50	-761	-750	5.94	0.000357628	98	29.69	5
NKX3-1	homo_sapiens	TGCACTTCA	1	449	458	-351	-342	7.05	0.000705719	1003	29.66	4
CREB5	homo_sapiens	AATTAAATAACA	1	870	882	70	82	1.29	0.0005266	1561	29.59	18
KLF1	homo_sapiens	AGACACACACT	-1	50	61	-750	-739	4.47	0.000724792	116	29.53	7
SP2	homo_sapiens	CCCCCTCCTCTCCCT	1	171	186	-629	-614	6.25	0.0004636	512	29.46	5
MLX	homo_sapiens	AGCAGGTGAT	-1	842	852	42	52	4.58	0.000577927	1518	29.46	6
EGR1	homo_sapiens	CCTTCACCTCCTCC	1	213	227	-587	-573	5.65	0.0005669	615	29.31	4
E2F4	homo_sapiens	GAGCGGGAGGT	-1	352	363	-448	-437	8.04	0.000235319	873	29.15	4
SP1	homo_sapiens	CCCCCTTCCCC	-1	525	536	-275	-264	2.1	0.000752449	1082	29.03	6
HES2	homo_sapiens	AAGGGACAAGAGA	1	918	931	118	131	11	5.01e-05	1611	28.88	3
SP1	homo_sapiens	GCCCTTCCTCT	1	286	297	-514	-503	4.1	0.000566244	800	28.63	6
ETV3	homo_sapiens	GCCTGAAGTG	-1	451	461	-349	-339	9.4	0.000201225	1005	28.47	3
MSC	homo_sapiens	AGCAGGTGAT	-1	842	852	42	52	4.41	0.000802994	1518	28.44	6
MYOG	homo_sapiens	CCCAGGTGTCC	1	704	715	-96	-85	1.09	0.000374079	1272	28.43	23
MZF1	homo_sapiens	CGGGGA	1	524	530	-276	-270	9.61	0.000244141	1081	28.39	3
NHLH1	homo_sapiens	CCCATCTGCT	1	10	20	-790	-780	6.77	0.000447273	21	28.34	4
POU5F1B	homo_sapiens	GATGGAAAC	1	681	690	-119	-110	7.21	0.00069809	1247	28.23	4
RORA	homo_sapiens	TATGAGATCA	1	836	846	36	46	7.14	0.000445366	1512	28.21	4
GCM1	homo_sapiens	GCTGCGGGCGC	1	536	547	-264	-253	7.89	0.000306129	1094	28.15	4
TBX1	homo_sapiens	ATGTGCGA	-1	794	802	-6	2	6.68	0.000518799	1389	28.14	5
IRF7	homo_sapiens	GAGAGACTGAAACA	1	934	948	134	148	3.45	0.0003674	1636	28.07	10
INSM1	homo_sapiens	TGCCTGGCGGTT	1	243	255	-557	-545	5.32	0.0008169	743	28.02	5
SP8	homo_sapiens	GCCACTCCCAGC	1	632	644	-168	-156	9.2	0.0001991	1194	27.65	3
SIX3	homo_sapiens	GCTATGAGATCACCTGC	1	834	851	34	51	5.33	0.0006129	1510	27.62	5
NR2C2	homo_sapiens	GGCGGGGAAGGGGGG	1	522	537	-278	-263	5.28	0.0003817	1079	27.62	4
NKX2-5(VAR.2)	homo_sapiens	ACACACTTAGA	-1	46	57	-754	-743	3.95	0.000912666	111	27.61	6
E2F6	homo_sapiens	GAGCGGGAGGT	-1	352	363	-448	-437	8.75	0.00017786	873	27.58	3
IRF1	homo_sapiens	TCTGAGTTTCTGTCTATCTCT	1	28	49	-772	-751	6.88	0.0001231	39	27.48	5
IRF1	homo_sapiens	CATTCCTTCCTCTCTCCCTCC	1	131	152	-669	-648	0.3	0.000991	306	27.48	8
SP1	homo_sapiens	CCCCCTCCTCC	1	150	161	-650	-639	8.02	0.000259876	491	27.13	4
GLIS2	homo_sapiens	GGCCCCCAGCATGG	1	607	621	-193	-179	9.4	6.01e-05	1167	27.1	3
FOXO4	homo_sapiens	GGAAACA	1	684	691	-116	-109	9.69	0.000244141	1250	27.06	3
SPZ1	homo_sapiens	AGAGATACAGA	-1	114	125	-686	-675	8.87	0.000296116	258	27.03	3
SP2	homo_sapiens	CTCCCTCCTCCCCCT	1	162	177	-638	-623	6.72	0.0004021	503	26.77	4
SP3	homo_sapiens	GCCACTCCCAG	1	632	643	-168	-157	8.93	0.000282764	1194	26.71	3
SMAD2::SMAD3::SMAD4	homo_sapiens	TCGGCTCCCAGCC	-1	745	758	-55	-42	6.06	0.000564	1332	26.59	4
ZFX	homo_sapiens	TGGGTCTCTGCCTG	-1	496	510	-304	-290	4.55	0.0008214	1052	26.54	5
NR2C2	homo_sapiens	GGGCGGGGAAGGGGG	1	521	536	-279	-264	4.13	0.0005813	1078	26.47	4
PLAG1	homo_sapiens	GGGGGCTGCGGGCG	1	532	546	-268	-254	5.46	0.0003398	1090	26.42	5
SP2	homo_sapiens	TTTCTGCCTCTATCT	1	102	117	-698	-683	4.04	0.0008551	246	26.29	5
SP1	homo_sapiens	CCTCCTCCTCT	1	153	164	-647	-636	7.17	0.000323057	494	26.28	4
EOMES	homo_sapiens	GATGTGCGAAAGG	-1	790	803	-10	3	8.37	0.0002933	1383	26.28	4
GATA1	homo_sapiens	CCTCTATCTGT	1	108	119	-692	-681	7.9	0.000232697	252	26.28	3
SP1	homo_sapiens	CTCCCTCCTCC	1	195	206	-605	-594	7.29	0.000312805	590	26.17	4
TCF12	homo_sapiens	AGCAGATGGGG	-1	9	20	-791	-780	5.21	0.000326157	20	26.15	4
RARA::RXRA	homo_sapiens	AGGAGAGAGGGAGGGGG	1	891	908	91	108	7.12	0.0003371	1582	26	4
PPARG::RXRA	homo_sapiens	GCGGGGAAGGGGGGC	1	523	538	-277	-262	7.17	0.0006068	1080	25.99	3
GATA1	homo_sapiens	CTCTTCTCTCT	-1	926	937	126	137	4.07	0.000484705	1619	25.81	12
MEF2C	homo_sapiens	GAGACTGAAACAGGG	1	936	951	136	151	5.17	0.0007042	1638	25.65	4
MYOD1	homo_sapiens	ATCTGCTGCTTGG	1	13	26	-787	-774	3.83	0.0004128	24	25.64	6
SP1	homo_sapiens	TTTCTGCCTCT	1	102	113	-698	-687	2.11	0.000751019	246	25.57	6
TFAP2A(VAR.3)	homo_sapiens	CGCCTGGAGGGGG	-1	424	437	-376	-363	4.11	0.0006063	978	25.54	10
NKX2-5(VAR.2)	homo_sapiens	TGCCTCTCTAA	1	261	272	-539	-528	7.05	0.000445604	761	25.43	4
KLF16	homo_sapiens	TCCCCGCCCCT	1	389	400	-411	-400	6.73	0.000476599	914	25.34	4
SP2	homo_sapiens	CCCCCTCCTCCTCTC	1	150	165	-650	-635	6.97	0.0003692	491	25.19	4
RREB1	homo_sapiens	TCCTCCCCCTCCCTCTCTCC	-1	892	912	92	112	3.26	0.0006641	1583	25.14	6
GATA2	homo_sapiens	TTCTGTCTATCTCT	1	35	49	-765	-751	7.32	0.0002816	48	24.93	4
PAX5	homo_sapiens	AAGGTTAGAGAGGCAAGAA	-1	257	276	-543	-524	6.69	0.0005036	757	24.9	4
SREBF2(VAR.2)	homo_sapiens	AGCAGGTGAT	-1	842	852	42	52	3.8	0.000576973	1518	24.76	6
PPARG	homo_sapiens	GTGTGTCTCTATGTCTCCAT	1	53	73	-747	-727	4.31	0.0003744	119	24.73	5
ISL2	homo_sapiens	GCACTTCA	1	450	458	-350	-342	7.32	0.000976562	1004	24.68	3
SPIC	homo_sapiens	AGGATTCGGAAGGA	-1	774	788	-26	-12	5.48	0.0009562	1367	24.66	4
SP2	homo_sapiens	CCTCCTCCTTCACCT	1	207	222	-593	-578	3.52	0.000973	609	24.63	5
ELK4	homo_sapiens	GCCCTTCCTCT	1	286	297	-514	-503	4.27	0.000639439	800	24.55	5
SOX3	homo_sapiens	CTTCTCTCTT	-1	925	935	125	135	1.32	0.00098896	1618	24.29	7
EGR3	homo_sapiens	CACCTCCTCCTCTCC	-1	961	976	161	176	2.29	0.0003239	1673	24.29	14
KLF1	homo_sapiens	CTCCCCACCTC	-1	970	981	170	181	4.32	0.000754356	1682	24.24	6
EGR1	homo_sapiens	CCCCCTCCTCCTCT	1	150	164	-650	-636	7.82	0.0002609	491	24.11	3
SIX3	homo_sapiens	AAGTGTGTGTCTCTATG	1	49	66	-751	-734	6.15	0.0004373	114	24.04	4
FOXO3	homo_sapiens	GGAAACAG	1	684	692	-116	-108	8.79	0.000213623	1250	24.02	3
RXRA::VDR	homo_sapiens	TGGTCTCTGAGTTTC	1	23	38	-777	-762	6.01	0.0003459	34	24.01	4
ETV5	homo_sapiens	GGCGGATGCA	-1	588	598	-212	-202	7.74	0.000798225	1148	23.96	3
MYOG	homo_sapiens	AGCAGATGGGG	-1	9	20	-791	-780	3.59	0.000344992	20	23.93	4
EGR3	homo_sapiens	CCCCACCTCCTCCTC	-1	964	979	164	179	1.92	0.0003666	1676	23.92	14
MYOD1	homo_sapiens	CCCATCTGCTGCT	1	10	23	-790	-777	2.09	0.0005656	21	23.9	6
MEIS3	homo_sapiens	TAGACAGA	-1	36	44	-764	-756	7.34	0.000961304	53	23.89	3
KLF1	homo_sapiens	CCTTCCTCCCT	-1	911	922	111	122	3.73	0.000875235	1604	23.82	6
E2F6	homo_sapiens	AGGAGGGAGAG	-1	193	204	-607	-596	9.42	0.000149965	588	23.51	5
E2F6	homo_sapiens	GGGCGGGGAAG	1	521	532	-279	-268	3.67	0.000537872	1078	23.51	7
EGR1	homo_sapiens	CTCCCTCCCCCTCC	1	180	194	-620	-606	9.85	0.0001094	521	23.39	3
SP2	homo_sapiens	CTCCCTCCTCCCCCT	1	195	210	-605	-590	6.72	0.0004021	590	23.36	4
FOXI1	homo_sapiens	GGAAACA	1	684	691	-116	-109	8.46	0.000244141	1250	23.35	3
CEBPA	homo_sapiens	ATTAAATAACA	1	871	882	71	82	0.93	0.000612736	1562	23.32	17
EGR3	homo_sapiens	TCCCCCTCCCTCTCT	-1	894	909	94	109	0.2	0.0005959	1585	23.22	8
PPARG::RXRA	homo_sapiens	CTGAAACAGGGAGAA	1	940	955	140	155	6.76	0.0007532	1652	23.19	3
RFX1	homo_sapiens	CCCAGCATGGAGAC	1	611	625	-189	-175	4.94	0.0005768	1171	23.1	5
SMAD2::SMAD3::SMAD4	homo_sapiens	CTGCCTGGCGGTT	1	242	255	-558	-545	4.54	0.0009368	742	23.05	5
TFAP2B	homo_sapiens	CACCCCAAGCCA	1	804	816	4	16	7.99	0.0004941	1402	23.05	3
SP2	homo_sapiens	CCTCCTCCTCTCCCT	1	153	168	-647	-632	4.77	0.0007053	494	22.99	4
IRF7	homo_sapiens	CCAACAACAAAATT	1	860	874	60	74	0.72	0.0008357	1536	22.82	7
KLF5	homo_sapiens	CCTCCTCCCC	1	165	175	-635	-625	5.04	0.00053215	506	22.76	4
E2F6	homo_sapiens	GGGAGGGAGAG	-1	178	189	-622	-611	9.21	0.000158787	519	22.66	3
IRF9	homo_sapiens	AGAGAGACTGAAACA	1	933	948	133	148	2.44	2.08e-05	1635	22.66	6
MNT	homo_sapiens	ACCACGGGAG	1	881	891	81	91	6.31	0.000956535	1572	22.53	3
GLIS2	homo_sapiens	GGCCTCCAGCTTCG	-1	985	999	185	199	3.77	0.0004428	1697	22.3	8
TCF7L2	homo_sapiens	CAAGAACAAACCGC	-1	249	263	-551	-537	4.64	0.0007842	749	22.25	5
GLI2	homo_sapiens	GAGAGCACGAAG	1	978	990	178	190	5.86	0.000572	1690	22.23	4
E2F6	homo_sapiens	AGGAGGGAGAG	-1	160	171	-640	-629	9.42	0.000149965	501	22.21	4
NR2C2	homo_sapiens	AGAGGAGGAGGTGGG	1	963	978	163	178	2.84	0.0008815	1675	22.16	6
TBX5	homo_sapiens	AGGAGTGT	1	821	829	21	29	7.32	0.000930786	1497	22.15	3
SMAD2::SMAD3::SMAD4	homo_sapiens	CTCCCTCTCTCCT	-1	891	904	91	104	8.89	0.0001805	1582	22.13	3
MYOG	homo_sapiens	CGCAGATGTGG	1	335	346	-465	-454	4.18	0.000328302	856	22.11	6
FOXD1	homo_sapiens	GGAAACAG	1	684	692	-116	-108	8.14	0.000427246	1250	22.06	3
FOXO6	homo_sapiens	GGAAACA	1	684	691	-116	-109	7.91	0.000366211	1250	21.72	3
SOX6	homo_sapiens	GGTTTGTTCT	1	251	261	-549	-539	4.07	0.000605583	751	21.69	5
EGR4	homo_sapiens	CCCAGCCTACGCAGAT	1	326	342	-474	-458	5.9	0.0006773	847	21.54	3
GATA4	homo_sapiens	CTCTATCTGTA	1	109	120	-691	-680	7.01	0.00028348	253	21.51	3
SP1	homo_sapiens	CCTCCTCCCCC	1	198	209	-602	-591	7.92	0.00026536	596	21.39	5
GCM2	homo_sapiens	GCTGCGGGCG	1	536	546	-264	-254	7.47	0.000609398	1094	21.33	3
KLF4	homo_sapiens	GGGGCGGGGA	-1	389	399	-411	-401	5.9	0.00074482	914	20.9	3
PAX5	homo_sapiens	TGGGGCGGGGAAGGGGGGC	1	519	538	-281	-262	6.02	0.0006777	1076	20.8	3
RARA::RXRA	homo_sapiens	GGAGAAGAGGCAGGAGA	1	949	966	149	166	5.32	0.0007344	1661	20.6	4
SP1	homo_sapiens	TTCCATCCTCC	-1	677	688	-123	-112	0.28	0.000952482	1243	20.49	9
GABPA	homo_sapiens	CCTGAAGTGCA	-1	449	460	-351	-340	6.67	0.00039053	1003	20.39	3
SP2	homo_sapiens	CCTCCTCCCCCTCCT	1	198	213	-602	-587	5.82	0.0005283	596	20.29	4
MEIS2	homo_sapiens	TAGACAGA	-1	36	44	-764	-756	6.54	0.000946045	53	20.29	3
KLF14	homo_sapiens	CTCCCCACCTCCTC	-1	967	981	167	181	2.53	0.0006946	1679	20.22	7
ZEB1	homo_sapiens	CCTCTCCTG	-1	959	968	159	168	2.81	0.000244141	1671	19.98	10
E2F4	homo_sapiens	AGGCAGGAGAG	1	956	967	156	167	3.06	0.000869513	1668	19.93	7
KLF5	homo_sapiens	CCCCCTCCTC	1	171	181	-629	-619	3.16	0.00066185	512	19.84	4
E2F6	homo_sapiens	AGGATGGAAAC	1	679	690	-121	-110	3.22	0.000588417	1245	19.63	8
STAT1::STAT2	homo_sapiens	CCTCTCTCCTCTCCC	-1	886	901	86	101	1.94	0.0009386	1577	19.59	6
SPIC	homo_sapiens	CAGAAAAGGAGATA	-1	94	108	-706	-692	5.93	0.0007973	238	19.42	3
E2F4	homo_sapiens	GGCCGGGAGCA	-1	694	705	-106	-95	3.14	0.00084877	1261	19.24	5
RFX1	homo_sapiens	GGAGACATAGAGAC	-1	57	71	-743	-729	3.78	0.0008393	123	19.2	5
KLF5	homo_sapiens	TCCTCTCCCT	1	176	186	-624	-614	5.78	0.000470161	517	19.16	3
KLF12	homo_sapiens	AGCCACTCCCAGCTC	1	631	646	-169	-154	6.18	0.0001801	1193	18.92	3
STAT1::STAT2	homo_sapiens	TGAGTTTCTGTCTAT	1	30	45	-770	-755	7.68	0.0001316	41	18.85	4
KLF5	homo_sapiens	CTCCCTCCTC	1	162	172	-638	-628	1.37	0.000745773	503	18.72	4
YY1	homo_sapiens	AGACATGGAGAC	-1	65	77	-735	-723	4.58	0.0005513	209	18.63	4
NHLH1	homo_sapiens	AGCAGATGGG	-1	10	20	-790	-780	4.8	0.000825882	21	18.4	4
SP2	homo_sapiens	TTCCTTCCTCTCTCC	1	133	148	-667	-652	3.65	0.0009426	314	18.29	4
E2F6	homo_sapiens	GAGAGGAAGGA	-1	134	145	-666	-655	2	0.000752211	475	18.12	4
BACH1::MAFK	homo_sapiens	GAGAAGAGGCAGGAG	1	950	965	150	165	3.51	0.0003725	1662	18.09	7
BHLHA15	homo_sapiens	CCATCTGC	1	11	19	-789	-781	8.98	0.000335693	22	18.09	2
TFAP2B(VAR.3)	homo_sapiens	CCCCCTCCAGGCG	1	424	437	-376	-363	5.59	0.0003543	978	18.08	8
LEF1	homo_sapiens	AGAGAAGAGAGACTG	1	928	943	128	143	2.55	0.0004991	1621	18.07	9
ZNF423	homo_sapiens	GGCTCCTAGGGGATC	1	458	473	-342	-327	6.27	0.0001628	1012	18.05	4
SP1	homo_sapiens	CCCCCTCCTCT	1	186	197	-614	-603	7.96	0.000263214	527	17.97	2
KLF16	homo_sapiens	GCCACTCCCAG	1	632	643	-168	-157	6.01	0.000633001	1194	17.95	3
MAFG	homo_sapiens	AGGGAGAAGAGGCAGGAGAGG	1	947	968	147	168	3.97	0.0009064	1659	17.94	4
RREB1	homo_sapiens	CCCCCCTTCCCCGCCCCAGG	-1	517	537	-283	-263	3.85	0.0005336	1074	17.94	3
SP1	homo_sapiens	CTACCTCCTTC	1	769	780	-31	-20	1.39	0.000822544	1362	17.86	5
NFIX	homo_sapiens	CAAGCCAAC	1	809	818	9	18	8.96	0.00038147	1482	17.84	2
MEF2C	homo_sapiens	AGGATGGAAACAGCC	1	679	694	-121	-106	6.92	0.0003693	1245	17.83	3
EGR3	homo_sapiens	GGCCACCCCCGCCCG	1	716	731	-84	-69	0.5	0.0005524	1284	17.74	13
E2F4	homo_sapiens	TAGCGGCAAAC	-1	827	838	27	38	6.08	0.000432491	1503	17.63	3
NKX2-5(VAR.2)	homo_sapiens	AGTCTCTCTTC	-1	931	942	131	142	3.93	0.000916004	1624	17.55	4
EBF1	homo_sapiens	TCTCCCGTGGTGTT	-1	878	892	78	92	3.08	0.0006341	1569	17.5	7
EWSR1-FLI1	homo_sapiens	GGGAGAGAGGAAGGAATG	-1	131	149	-669	-651	8.44	1.1e-06	306	17.45	2
TFAP2C(VAR.3)	homo_sapiens	CCCCCTCCAGGCG	1	424	437	-376	-363	4.82	0.0004133	978	17.42	9
NR2E3	homo_sapiens	TAACCTT	1	269	276	-531	-524	8.24	0.000305176	769	17.38	2
NKX2-5	homo_sapiens	ACAAGAG	1	923	930	123	130	8.79	0.000305176	1616	17.24	2
GATA1::TAL1	homo_sapiens	TCTATCTCTAAGTGTGTG	1	40	58	-760	-742	3.26	0.0007037	99	17.19	4
EGR1	homo_sapiens	CCTCCTCTCCCTCC	1	174	188	-626	-612	6.3	0.0004549	515	17.18	2
SP1	homo_sapiens	TCACCTCCTCC	1	216	227	-584	-573	4.41	0.000537872	618	17.12	4
E2F6	homo_sapiens	GAGAGGCAAGA	-1	258	269	-542	-531	3.96	0.000508785	758	16.99	4
ZIC3	homo_sapiens	GCCAACCCGAGGAGT	1	812	827	12	27	3.9	0.0004819	1485	16.8	4
PPARG	homo_sapiens	CTGCGTCTCTGTATCTCCTT	1	83	103	-717	-697	2.81	0.0006698	227	16.77	4
SP4	homo_sapiens	GAAGCCACTCCCAGCTC	1	629	646	-171	-154	5.66	5.89e-05	1191	16.67	3
E2F1	homo_sapiens	TTTGCCGCTATG	1	828	840	28	40	7.27	0.0004206	1504	16.53	2
KLF5	homo_sapiens	TCCTCTCCCT	1	191	201	-609	-599	5.78	0.000470161	586	16.45	5
NR4A2	homo_sapiens	AGGGACAA	1	919	927	119	127	8.37	0.000457764	1612	16.34	2
E2F6	homo_sapiens	TAGCGGCAAAC	-1	827	838	27	38	5.53	0.000360012	1503	16.33	3
SP4	homo_sapiens	GAGGACCAGCCCCCTAC	1	756	773	-44	-27	2.62	0.0001388	1343	16.32	5
TFE3	homo_sapiens	ACCACGGGAG	1	881	891	81	91	7.23	0.000989914	1572	16.22	2
HLTF	homo_sapiens	AACCTTCTGT	1	270	280	-530	-520	8.02	0.000803947	770	16.12	2
EGR4	homo_sapiens	CTCCTCTCCTGCCTCT	-1	954	970	154	170	5.63	0.0007611	1666	15.87	3
FIGLA	homo_sapiens	TCCCCCTGCT	-1	575	585	-225	-215	8.16	0.000508308	1134	15.81	2
EGR1	homo_sapiens	CCTCCTCTCCCTCC	1	189	203	-611	-597	6.3	0.0004549	530	15.78	2
ZIC3	homo_sapiens	GGCTCCCAGCCGCGC	-1	741	756	-59	-44	2.77	0.000705	1328	15.55	5
TFAP2C(VAR.3)	homo_sapiens	CGCCTGGAGGGGG	-1	424	437	-376	-363	4.53	0.0004343	978	15.55	9
ELF4	homo_sapiens	AGGGAGGAAGGG	1	911	923	111	123	2.26	0.0007806	1604	15.55	9
FOXP2	homo_sapiens	ATGGAAACAGC	1	682	693	-118	-107	5.75	0.00025034	1248	15.25	3
GATA2	homo_sapiens	CTGCCTCTATCTGT	1	105	119	-695	-681	3.87	0.0006316	249	15.21	3
LEF1	homo_sapiens	CAAGAACAAACCGCC	-1	248	263	-552	-537	3.65	0.0003558	748	15.14	5
MITF	homo_sapiens	AGGCAGGAGA	1	956	966	156	166	7.64	0.000836372	1668	15.08	2
E2F1	homo_sapiens	CATAGCGGCAAA	-1	828	840	28	40	6.47	0.0005755	1504	14.93	2
BHLHA15	homo_sapiens	GCAGATGG	-1	11	19	-789	-781	7.4	0.00050354	22	14.92	2
HES2	homo_sapiens	AAGAGGCAGGAGA	1	953	966	153	166	7.46	0.0008804	1665	14.78	2
NOBOX	homo_sapiens	TAAGTGTG	1	48	56	-752	-744	7.28	0.000976562	113	14.74	2
SP2	homo_sapiens	TCACCTCCTCCCCCT	1	216	231	-584	-569	3.87	0.0008945	618	14.67	3
TFAP2C	homo_sapiens	CACCCCAAGCCA	1	804	816	4	16	7.27	0.0007355	1402	14.66	2
SP2	homo_sapiens	CCCCCTCCTCTCCCT	1	186	201	-614	-599	6.25	0.0004636	527	14.61	2
SPDEF	homo_sapiens	TGGCGGATGCA	-1	588	599	-212	-201	4.7	0.000528097	1148	14.49	3
PLAG1	homo_sapiens	GAGGAGGAGGTGGG	1	964	978	164	178	2.67	0.0009514	1676	14.29	3
ELF4	homo_sapiens	GAGGAGGAGGTG	1	964	976	164	176	2.19	0.0007957	1676	14.22	7
PLAG1	homo_sapiens	GAGGGAGGAAGGGA	1	910	924	110	124	2.94	0.0008681	1603	14.12	4
GABPA	homo_sapiens	TCGGAAGTCTC	-1	620	631	-180	-169	3.53	0.000962019	1182	13.8	4
ZNF263	homo_sapiens	GGAGCCTGAAGTGCAGTGAGG	-1	443	464	-357	-336	3.89	0.0009612	997	13.74	3
KLF1	homo_sapiens	CCCTCCTCCCC	-1	904	915	104	115	3.47	0.000938892	1597	13.73	3
DDIT3::CEBPA	homo_sapiens	GACTGAAACAGG	1	938	950	138	150	7.08	0.0006996	1640	13.69	2
TBX15	homo_sapiens	AGGAGTGA	-1	236	244	-564	-556	6.72	0.000411987	736	13.63	2
KLF5	homo_sapiens	CCCCCTCCTC	1	204	214	-596	-586	3.16	0.00066185	606	13.59	4
GATA4	homo_sapiens	TCCTCTCTCCC	1	138	149	-662	-651	1.27	0.00082016	479	13.47	4
SP1	homo_sapiens	CCCCTACCTCC	1	766	777	-34	-23	1.55	0.000802755	1353	13.47	6
MAFG	homo_sapiens	TTGCTGCGGAGGATGGAAACA	1	670	691	-130	-109	4.11	0.0008558	1236	13.25	3
STAT1::STAT2	homo_sapiens	TCTCTTGTCCCTTCC	-1	916	931	116	131	2.55	0.0007793	1609	13.2	3
SPIC	homo_sapiens	AGATAGAGGCAGAA	-1	103	117	-697	-683	6.45	0.0006312	247	13.07	2
FOXB1	homo_sapiens	GATGGAAACAG	1	681	692	-119	-108	6.78	0.000618935	1247	13.03	2
ETV6	homo_sapiens	AGAGGAAGGA	-1	134	144	-666	-656	6.34	0.00064373	475	12.99	2
JDP2(VAR.2)	homo_sapiens	TATGAGATCACC	1	836	848	36	48	3.24	0.0001682	1512	12.93	4
EGR3	homo_sapiens	CCCAGCCTACGCAGA	1	326	341	-474	-459	2.64	0.0002932	847	12.85	6
TFAP2A(VAR.3)	homo_sapiens	CCCCCTCCAGGCG	1	424	437	-376	-363	4.16	0.0006012	978	12.85	7
KLF5	homo_sapiens	CCCCCTCCTC	1	186	196	-614	-604	3.16	0.00066185	527	12.81	3
ELK1	homo_sapiens	GCCTGAAGTG	-1	451	461	-349	-339	4.16	0.000739098	1005	12.75	3
ZIC3	homo_sapiens	GGCCTCCAGCTTCGT	-1	984	999	184	199	3.01	0.0006555	1696	12.74	5
SOX6	homo_sapiens	CTCTTGTCCC	-1	920	930	120	130	4.24	0.000551224	1613	12.68	3
ATOH1	homo_sapiens	AGCAGATGGG	-1	10	20	-790	-780	6.23	0.00094223	21	12.65	2
NR2F6	homo_sapiens	TGTGCGAAAGGGCA	-1	787	801	-13	1	2.5	0.0008277	1380	12.47	4
KLF5	homo_sapiens	CTCCCTCCCC	1	180	190	-620	-610	5.15	0.000524521	521	12.31	2
GATA1::TAL1	homo_sapiens	TCTATCTGTATCTCTCTC	1	110	128	-690	-672	6.07	0.0003573	254	12.31	2
MYB	homo_sapiens	CAAACCGCCA	-1	247	257	-553	-543	3.2	0.000632286	747	12.31	4
KLF5	homo_sapiens	CCTCCTCCTT	1	207	217	-593	-583	1.82	0.000721931	609	12.25	4
EGR1	homo_sapiens	CCTCCTCTCCCTCC	1	156	170	-644	-630	6.3	0.0004549	497	12.19	2
SP1	homo_sapiens	CTCCCTCCCCC	1	180	191	-620	-609	7.99	0.000261068	521	12.02	3
SP1	homo_sapiens	TTCCTTCCTCT	1	133	144	-667	-656	2.38	0.000724554	314	11.86	4
KLF14	homo_sapiens	AGCCACTCCCAGCT	1	631	645	-169	-155	3.85	0.0004686	1193	11.83	3
KLF5	homo_sapiens	TCCTCTCCCT	1	158	168	-642	-632	5.78	0.000470161	499	11.68	4
ERG	homo_sapiens	GGAGGAAGGG	1	913	923	113	123	5.83	0.000947952	1606	11.6	2
CTCF	homo_sapiens	AGAGAGGGAGGGGGAGGAG	1	894	913	94	113	3.03	0.0007545	1585	11.38	4
ELK4	homo_sapiens	TTCCTTCCTCT	1	133	144	-667	-656	3.57	0.000718594	314	11.38	3
KLF5	homo_sapiens	CCTCCTCCTC	1	153	163	-647	-637	1.26	0.000751495	494	11.14	4
NFIC::TLX1	homo_sapiens	AGGCAGAGACCCAG	1	497	511	-303	-289	3.66	0.0006168	1053	11.11	2
NR2C2	homo_sapiens	GGAGGTGAAGGAGGA	-1	209	224	-591	-576	3.32	0.0007572	611	10.7	3
TBX1	homo_sapiens	AGGAGTGA	-1	236	244	-564	-556	5.18	0.000808716	736	10.55	2
KLF14	homo_sapiens	CTCCCCGCCCCTCT	1	388	402	-412	-398	2.31	0.0007399	913	10.41	3
EWSR1-FLI1	homo_sapiens	GGAGAAGAGGCAGGAGAG	1	949	967	149	167	1.9	5.6e-06	1661	10.36	8
FOXJ3	homo_sapiens	TAGAGATAGACAGAAAC	-1	33	50	-767	-750	5.16	0.0009278	46	10.29	2
ZNF423	homo_sapiens	CCGCCCCAGGGCTCC	-1	512	527	-288	-273	2.57	0.0007358	1069	10.25	4
E2F6	homo_sapiens	AGGAAGGAATG	-1	131	142	-669	-658	1.48	0.000841379	306	10.17	5
TAL1::TCF3	homo_sapiens	TAACCTTCTGTC	1	269	281	-531	-519	5.14	0.0008152	769	10.17	2
KLF5	homo_sapiens	CCCCCTCCTC	1	150	160	-650	-640	3.16	0.00066185	491	10.11	3
SOX3	homo_sapiens	GGTTTGTTCT	1	251	261	-549	-539	1.74	0.000904083	751	10.04	5
E2F6	homo_sapiens	GAGAGGAAGGG	-1	287	298	-513	-502	1.23	0.000890732	801	9.99	5
MLXIP	homo_sapiens	CCAGGTGT	1	705	713	-95	-87	0.87	0.000518799	1273	9.95	11
ZEB1	homo_sapiens	CCACATCTG	-1	337	346	-463	-454	2.2	0.000244141	858	9.74	5
FOXK1	homo_sapiens	AGGATGGAAACAGCCTG	1	679	696	-121	-104	5.07	0.0005544	1245	9.54	2
E2F6	homo_sapiens	TAGAGGCAGAA	-1	103	114	-697	-686	2.92	0.000624418	247	9.48	3
NFYA	homo_sapiens	ACTCCTCGGGTTGGCTTG	-1	809	827	9	27	3.95	0.0004491	1482	9.29	3
ATF7	homo_sapiens	CTATGAGATCACCT	1	835	849	35	49	2.06	0.0003221	1511	9.28	4
NFYA	homo_sapiens	CATCTGCTGCTTGGTCTC	1	12	30	-788	-770	1.57	0.0009358	23	9.17	2
BHLHE41	homo_sapiens	AGCAGGTGAT	-1	842	852	42	52	1.18	0.00063324	1518	9.03	6
FOXP1	homo_sapiens	GAAGGGACAAGAGAG	1	917	932	117	132	3.26	0.0009515	1610	8.88	2
KLF5	homo_sapiens	CTCCCTCCTC	1	195	205	-605	-595	1.37	0.000745773	590	8.68	4
TFAP2B(VAR.3)	homo_sapiens	TGCACTTCAGGCT	1	449	462	-351	-338	2.43	0.0006913	1003	8.39	3
FOXP1	homo_sapiens	TAGAGATAGACAGAA	-1	35	50	-765	-750	4.09	0.0007499	48	8.21	2
ZFX	homo_sapiens	GGGGGCTGGTCCTC	-1	756	770	-44	-30	4.1	0.0009498	1343	8.2	2
SOX3	homo_sapiens	CTCTTGTCCC	-1	920	930	120	130	2.09	0.000852585	1613	8.18	4
NFE2L2	homo_sapiens	GAGACTGAAACAGGG	1	936	951	136	151	3.22	0.0008613	1638	8.04	2
ZBTB7B	homo_sapiens	CAGCCCCCCTTC	-1	528	540	-272	-260	3.84	0.0007816	1086	7.84	2
EHF	homo_sapiens	AAACAGGGAGAA	1	943	955	143	155	4.19	0.0007514	1655	7.71	2
SCRT1	homo_sapiens	CTGAAACAGGGAGAA	1	940	955	140	155	3.03	0.0002486	1652	7.25	4
ETV2	homo_sapiens	GAGAGGAAGGA	-1	134	145	-666	-655	1.84	0.000910997	475	7.25	3
NR2F6	homo_sapiens	GGGAGGAAGGGACA	1	912	926	112	126	2.1	0.0009568	1605	7.24	3
LEF1	homo_sapiens	GGACAAGAGAGAAGA	1	921	936	121	136	0.46	0.0009302	1614	7.04	4
AR	homo_sapiens	GGGAGCAGGCTGTTTCC	-1	684	701	-116	-99	1.11	0.0003719	1250	7	4
FOXP2	homo_sapiens	AGATAGACAGA	-1	36	47	-764	-753	1.9	0.000759363	53	6.71	4
E2F8	homo_sapiens	TTCCCCGCCCCA	-1	519	531	-281	-269	1.13	0.0003414	1076	6.26	4
TCF7	homo_sapiens	CAACAACAAAAT	1	861	873	61	73	1.35	0.0009793	1537	6.11	3
SP4	homo_sapiens	CTCCCTCCTCCCCCTCC	-1	900	917	100	117	0.49	0.0002281	1593	5.96	4
BHLHE41	homo_sapiens	ATCACCTGCT	1	842	852	42	52	0.6	0.000741005	1518	5.57	6
ZNF423	homo_sapiens	GGCCCCCAGCATGGA	1	607	622	-193	-178	2.78	0.0006733	1167	5.44	2
NFIC::TLX1	homo_sapiens	CGGCTGGGAGCCGA	1	744	758	-56	-42	2.82	0.0007966	1331	5.34	2
NR2F1	homo_sapiens	GAAGGGACAAGAG	1	917	930	117	130	2.97	0.0006631	1610	5.21	2
CREB5	homo_sapiens	TATGAGATCACC	1	836	848	36	48	1.29	0.0005266	1512	5.14	4
BACH1::MAFK	homo_sapiens	ACAGAGACGCAGCGA	-1	80	95	-720	-705	2.18	0.0005725	224	4.96	3
EWSR1-FLI1	homo_sapiens	GGGAGGGAGAGAGGAAGG	-1	135	153	-665	-647	1.96	5.5e-06	476	4.69	2
DUX	homo_sapiens	TCATTCAT	1	126	134	-674	-666	0.5	0.000778198	301	4.15	5
TCF12	homo_sapiens	CCCAGGTGTCC	1	704	715	-96	-85	0.01	0.000588655	1272	4.08	18
ELF4	homo_sapiens	AAACAGGGAGAA	1	943	955	143	155	2.33	0.000763	1655	3.98	2
MEF2D	homo_sapiens	AACAAAATTAAA	1	865	877	65	77	0.36	0.0002293	1556	3.9	6
GLIS2	homo_sapiens	GCCCCCCTTCCCCG	-1	524	538	-276	-262	2.28	0.0007066	1081	3.9	2
ELF3	homo_sapiens	AAACAGGGAGAAG	1	943	956	143	156	2.08	0.0005132	1655	3.42	2
ZEB1	homo_sapiens	GATCACCTG	1	841	850	41	50	0.51	0.000389099	1517	3.2	6
MYCN	homo_sapiens	ACCACGGG	1	881	889	81	89	0.84	0.000823975	1572	2.96	4
ELK4	homo_sapiens	GCACTTCAGGC	1	450	461	-350	-339	1.48	0.000991106	1004	2.94	2
ELF1	homo_sapiens	AAACAGGGAGAA	1	943	955	143	155	1.63	0.0005334	1655	2.58	2
ELF3	homo_sapiens	AGGGAGGAAGGGA	1	911	924	111	124	0.91	0.0007076	1604	2.57	7
IRF1	homo_sapiens	TTGGTCTCTGAGTTTCTGTCT	1	22	43	-778	-757	1.04	0.0008082	33	1.52	2
